# Supplementary material for: Vaccinate-assess-move method of mass canine rabies vaccination utilising mobile technology data collection in Ranchi, India
Source: BMC Infect Dis. 2015 Dec 29;15:589. doi: 10.1186/s12879-015-1320-2 (PMC4696259; doi:10.1186/s12879-015-1320-2)
Supplement: Additional file 1: — Complete dataset of dogs vaccinated during study. (XLSX 1444 kb) [file 12879_2015_1320_MOESM1_ESM.xlsx]

## Sheet: Vacc dataset
Month_Created	Date_Created	Time_Created	Syncing_Date	RegionName	ProjectName	UserName	FormName	DogId	Manual ward	GPS Ward Number	Vaccination round	Lat	Long	Ownership	Sex	Age	Neuter_Status	Action	Health	BCS	skin score	Comments
Dec	2014-12-05	30/12/1899 00:00:00	2014-12-05	Jharkhand	Ranchi	ranchicatching22	Ranchi Vaccinations	R-051214092153-87-987	ranchi ward-32	Ward 32	First	23.3864	85.3128	Free Roaming	Female	Adult	Unknown	clinic(neutering)	Healthy	1 emaciated	1
Dec	2014-12-05	30/12/1899 00:00:00	2014-12-05	Jharkhand	Ranchi	ranchicatching22	Ranchi Vaccinations	R-051214091609-87-986	ranchi ward-32	Ward 32	First	23.3863	85.3131	Free Roaming	Female	Adult	Entire	clinic(neutering)	Healthy	1 emaciated	1
Dec	2014-12-05	30/12/1899 00:00:00	2014-12-05	Jharkhand	Ranchi	ranchicatching22	Ranchi Vaccinations	R-051214095830-87-997	ranchi ward-32	Ward 32	First	23.387	85.3087	Free Roaming	Female	Adult	Entire	clinic(neutering)	Healthy	1 emaciated	1
Dec	2014-12-05	30/12/1899 00:00:00	2014-12-05	Jharkhand	Ranchi	ranchicatching22	Ranchi Vaccinations	R-051214130340-87-1038	ranchi ward-32	Ward 32	First	23.3874	85.307	Free Roaming	Male	Adult	Entire	clinic(neutering)	Healthy	1 emaciated	1
Dec	2014-12-05	30/12/1899 00:00:00	2014-12-05	Jharkhand	Ranchi	ranchicatching22	Ranchi Vaccinations	R-051214080753-87-960	ranchi ward-32	Ward 32	First	0	0	Free Roaming	Female	Adult	Entire	marked and released	Healthy	1 emaciated	1
Dec	2014-12-05	30/12/1899 00:00:00	2014-12-05	Jharkhand	Ranchi	ranchicatching22	Ranchi Vaccinations	R-051214114201-87-1016	ranchi ward-32	Ward 32	First	23.38	85.3122	Free Roaming	Male	Adult	Entire	marked and released	Healthy	1 emaciated	1
Dec	2014-12-05	30/12/1899 00:00:00	2014-12-05	Jharkhand	Ranchi	ranchicatching22	Ranchi Vaccinations	R-051214105954-87-1012	ranchi ward-32	Ward 32	First	23.3827	85.3129	Free Roaming	Female	Puppy	Entire	marked and released	Healthy	1 emaciated	1
Dec	2014-12-05	30/12/1899 00:00:00	2014-12-05	Jharkhand	Ranchi	ranchicatching22	Ranchi Vaccinations	R-051214105914-87-1011	ranchi ward-32	Ward 32	First	23.3827	85.3129	Free Roaming	Female	Puppy	Entire	marked and released	Healthy	1 emaciated	1
Dec	2014-12-05	30/12/1899 00:00:00	2014-12-05	Jharkhand	Ranchi	ranchicatching22	Ranchi Vaccinations	R-051214105850-87-1010	ranchi ward-32	Ward 32	First	23.3827	85.3129	Free Roaming	Female	Puppy	Entire	marked and released	Healthy	1 emaciated	1
Dec	2014-12-05	30/12/1899 00:00:00	2014-12-05	Jharkhand	Ranchi	ranchicatching22	Ranchi Vaccinations	R-051214105638-87-1009	ranchi ward-32	Ward 32	First	23.3831	85.3131	Free Roaming	Male	Puppy	Entire	marked and released	Healthy	1 emaciated	1
Dec	2014-12-05	30/12/1899 00:00:00	2014-12-05	Jharkhand	Ranchi	ranchicatching22	Ranchi Vaccinations	R-051214094225-87-990	ranchi ward-32	Ward 32	First	23.3853	85.311	Free Roaming	Female	Puppy	Entire	marked and released	Healthy	1 emaciated	1
Dec	2014-12-05	30/12/1899 00:00:00	2014-12-05	Jharkhand	Ranchi	ranchicatching22	Ranchi Vaccinations	R-051214094207-87-989	ranchi ward-32	Ward 32	First	23.3853	85.311	Free Roaming	Female	Puppy	Entire	marked and released	Healthy	1 emaciated	1
Dec	2014-12-05	30/12/1899 00:00:00	2014-12-05	Jharkhand	Ranchi	ranchicatching22	Ranchi Vaccinations	R-051214094246-87-991	ranchi ward-32	Ward 32	First	23.3853	85.3111	Free Roaming	Female	Puppy	Entire	marked and released	Healthy	1 emaciated	1
Dec	2014-12-05	30/12/1899 00:00:00	2014-12-05	Jharkhand	Ranchi	ranchicatching22	Ranchi Vaccinations	R-051214123524-87-1026	ranchi ward-32	Ward 32	First	23.3853	85.3072	Free Roaming	Male	Puppy	Entire	marked and released	Healthy	1 emaciated	1
Dec	2014-12-05	30/12/1899 00:00:00	2014-12-05	Jharkhand	Ranchi	ranchicatching22	Ranchi Vaccinations	R-051214090539-87-981	ranchi ward-32	Ward 32	First	23.386	85.314	Free Roaming	Female	Puppy	Entire	marked and released	Healthy	1 emaciated	1
Dec	2014-12-05	30/12/1899 00:00:00	2014-12-05	Jharkhand	Ranchi	ranchicatching22	Ranchi Vaccinations	R-051214090914-87-984	ranchi ward-32	Ward 32	First	23.386	85.314	Free Roaming	Female	Puppy	Entire	marked and released	Healthy	1 emaciated	1
Dec	2014-12-05	30/12/1899 00:00:00	2014-12-05	Jharkhand	Ranchi	ranchicatching22	Ranchi Vaccinations	R-051214090857-87-983	ranchi ward-32	Ward 32	First	23.386	85.314	Free Roaming	Female	Puppy	Entire	marked and released	Healthy	1 emaciated	1
Dec	2014-12-05	30/12/1899 00:00:00	2014-12-05	Jharkhand	Ranchi	ranchicatching22	Ranchi Vaccinations	R-051214090839-87-982	ranchi ward-32	Ward 32	First	23.386	85.314	Free Roaming	Female	Puppy	Entire	marked and released	Healthy	1 emaciated	1
Dec	2014-12-05	30/12/1899 00:00:00	2014-12-05	Jharkhand	Ranchi	ranchicatching22	Ranchi Vaccinations	R-051214095019-87-994	ranchi ward-32	Ward 32	First	23.3863	85.3104	Free Roaming	Female	Puppy	Entire	marked and released	Healthy	1 emaciated	1
Dec	2014-12-05	30/12/1899 00:00:00	2014-12-05	Jharkhand	Ranchi	ranchicatching22	Ranchi Vaccinations	R-051214092246-87-988	ranchi ward-32	Ward 32	First	23.3864	85.313	Free Roaming	Male	Puppy	Entire	marked and released	Healthy	1 emaciated	1
Dec	2014-12-05	30/12/1899 00:00:00	2014-12-05	Jharkhand	Ranchi	ranchicatching22	Ranchi Vaccinations	R-051214090248-87-979	ranchi ward-32	Ward 32	First	23.3864	85.3141	Free Roaming	Female	Adult	Entire	marked and released	Healthy	1 emaciated	1
Dec	2014-12-05	30/12/1899 00:00:00	2014-12-05	Jharkhand	Ranchi	ranchicatching22	Ranchi Vaccinations	R-051214125121-87-1029	ranchi ward-32	Ward 32	First	23.3866	85.3077	Free Roaming	Female	Adult	Entire	marked and released	Healthy	1 emaciated	1
Dec	2014-12-05	30/12/1899 00:00:00	2014-12-05	Jharkhand	Ranchi	ranchicatching22	Ranchi Vaccinations	R-051214125208-87-1030	ranchi ward-32	Ward 32	First	23.3867	85.3075	Free Roaming	Male	Puppy	Entire	marked and released	Healthy	1 emaciated	1
Dec	2014-12-05	30/12/1899 00:00:00	2014-12-05	Jharkhand	Ranchi	ranchicatching22	Ranchi Vaccinations	R-051214125231-87-1031	ranchi ward-32	Ward 32	First	23.3867	85.3075	Free Roaming	Male	Puppy	Entire	marked and released	Healthy	1 emaciated	1
Dec	2014-12-05	30/12/1899 00:00:00	2014-12-05	Jharkhand	Ranchi	ranchicatching22	Ranchi Vaccinations	R-051214125252-87-1032	ranchi ward-32	Ward 32	First	23.3867	85.3075	Free Roaming	Female	Adult	Entire	marked and released	Healthy	1 emaciated	1
Dec	2014-12-05	30/12/1899 00:00:00	2014-12-05	Jharkhand	Ranchi	ranchicatching22	Ranchi Vaccinations	R-051214095424-87-995	ranchi ward-32	Ward 32	First	23.3868	85.3094	Free Roaming	Male	Puppy	Entire	marked and released	Healthy	1 emaciated	1
Dec	2014-12-05	30/12/1899 00:00:00	2014-12-05	Jharkhand	Ranchi	ranchicatching22	Ranchi Vaccinations	R-051214131534-87-1044	ranchi ward-32	Ward 32	First	23.3868	85.3065	Free Roaming	Female	Adult	Entire	marked and released	Healthy	1 emaciated	1
Dec	2014-12-05	30/12/1899 00:00:00	2014-12-05	Jharkhand	Ranchi	ranchicatching22	Ranchi Vaccinations	R-051214131731-87-1048	ranchi ward-32	Ward 32	First	23.3869	85.3055	Free Roaming	Male	Puppy	Entire	marked and released	Healthy	1 emaciated	1
Dec	2014-12-05	30/12/1899 00:00:00	2014-12-05	Jharkhand	Ranchi	ranchicatching22	Ranchi Vaccinations	R-051214131756-87-1049	ranchi ward-32	Ward 32	First	23.3869	85.3054	Free Roaming	Male	Puppy	Entire	marked and released	Healthy	1 emaciated	1
Dec	2014-12-05	30/12/1899 00:00:00	2014-12-05	Jharkhand	Ranchi	ranchicatching22	Ranchi Vaccinations	R-051214131023-87-1040	ranchi ward-32	Ward 32	First	23.387	85.3071	Free Roaming	Female	Adult	Entire	marked and released	Healthy	1 emaciated	1
Dec	2014-12-05	30/12/1899 00:00:00	2014-12-05	Jharkhand	Ranchi	ranchicatching22	Ranchi Vaccinations	R-051214131704-87-1047	ranchi ward-32	Ward 32	First	23.387	85.3053	Free Roaming	Female	Puppy	Entire	marked and released	Healthy	1 emaciated	1
Dec	2014-12-05	30/12/1899 00:00:00	2014-12-05	Jharkhand	Ranchi	ranchicatching22	Ranchi Vaccinations	R-051214095750-87-996	ranchi ward-32	Ward 32	First	23.387	85.3087	Free Roaming	Male	Puppy	Entire	marked and released	Healthy	1 emaciated	1
Dec	2014-12-05	30/12/1899 00:00:00	2014-12-05	Jharkhand	Ranchi	ranchicatching22	Ranchi Vaccinations	R-051214130946-87-1039	ranchi ward-32	Ward 32	First	23.387	85.3071	Owner Present	Male	Adult	Entire	marked and released	Healthy	1 emaciated	1
Dec	2014-12-05	30/12/1899 00:00:00	2014-12-05	Jharkhand	Ranchi	ranchicatching22	Ranchi Vaccinations	R-051214104839-87-1004	ranchi ward-32	Ward 32	First	23.387	85.3099	Free Roaming	Male	Adult	Entire	marked and released	Healthy	1 emaciated	1
Dec	2014-12-05	30/12/1899 00:00:00	2014-12-05	Jharkhand	Ranchi	ranchicatching22	Ranchi Vaccinations	R-051214125511-87-1033	ranchi ward-32	Ward 32	First	23.3871	85.307	Free Roaming	Female	Puppy	Entire	marked and released	Healthy	1 emaciated	1
Dec	2014-12-05	30/12/1899 00:00:00	2014-12-05	Jharkhand	Ranchi	ranchicatching22	Ranchi Vaccinations	R-051214130320-87-1037	ranchi ward-32	Ward 32	First	23.3874	85.3071	Free Roaming	Male	Puppy	Entire	marked and released	Healthy	1 emaciated	1
Dec	2014-12-05	30/12/1899 00:00:00	2014-12-05	Jharkhand	Ranchi	ranchicatching22	Ranchi Vaccinations	R-051214130303-87-1036	ranchi ward-32	Ward 32	First	23.3874	85.3071	Free Roaming	Male	Puppy	Entire	marked and released	Healthy	1 emaciated	1
Dec	2014-12-05	30/12/1899 00:00:00	2014-12-05	Jharkhand	Ranchi	ranchicatching22	Ranchi Vaccinations	R-051214130239-87-1035	ranchi ward-32	Ward 32	First	23.3874	85.307	Free Roaming	Male	Puppy	Entire	marked and released	Healthy	1 emaciated	1
Dec	2014-12-05	30/12/1899 00:00:00	2014-12-05	Jharkhand	Ranchi	ranchicatching22	Ranchi Vaccinations	R-051214080833-87-961	ranchi ward-32	Ward 32	First	0	0	Free Roaming	Male	Adult	Neutered	marked and released	Healthy	1 emaciated	1
Dec	2014-12-05	30/12/1899 00:00:00	2014-12-05	Jharkhand	Ranchi	ranchicatching22	Ranchi Vaccinations	R-051214115733-87-1019	ranchi ward-32	Ward 32	First	23.38	85.3115	Free Roaming	Male	Adult	Neutered	marked and released	Healthy	1 emaciated	1
Dec	2014-12-05	30/12/1899 00:00:00	2014-12-05	Jharkhand	Ranchi	ranchicatching22	Ranchi Vaccinations	R-051214115211-87-1017	ranchi ward-32	Ward 32	First	23.38	85.3121	Free Roaming	Female	Adult	Neutered	marked and released	Healthy	1 emaciated	1
Dec	2014-12-05	30/12/1899 00:00:00	2014-12-05	Jharkhand	Ranchi	ranchicatching22	Ranchi Vaccinations	R-051214114123-87-1015	ranchi ward-32	Ward 32	First	23.38	85.3122	Free Roaming	Male	Adult	Neutered	marked and released	Healthy	1 emaciated	1
Dec	2014-12-05	30/12/1899 00:00:00	2014-12-05	Jharkhand	Ranchi	ranchicatching22	Ranchi Vaccinations	R-051214120129-87-1020	ranchi ward-32	Ward 32	First	23.3802	85.3115	Free Roaming	Male	Adult	Neutered	marked and released	Healthy	1 emaciated	1
Dec	2014-12-05	30/12/1899 00:00:00	2014-12-05	Jharkhand	Ranchi	ranchicatching22	Ranchi Vaccinations	R-051214120437-87-1021	ranchi ward-32	Ward 32	First	23.3805	85.3118	Free Roaming	Male	Adult	Neutered	marked and released	Healthy	2 underweight	2
Dec	2014-12-05	30/12/1899 00:00:00	2014-12-05	Jharkhand	Ranchi	ranchicatching22	Ranchi Vaccinations	R-051214132646-87-1051	ranchi ward-32	Ward 32	First	23.3817	85.3043	Free Roaming	Male	Adult	Neutered	marked and released	Healthy	1 emaciated	1
Dec	2014-12-05	30/12/1899 00:00:00	2014-12-05	Jharkhand	Ranchi	ranchicatching22	Ranchi Vaccinations	R-051214121259-87-1022	ranchi ward-32	Ward 32	First	23.382	85.3125	Free Roaming	Male	Adult	Neutered	marked and released	Healthy	1 emaciated	1
Dec	2014-12-05	30/12/1899 00:00:00	2014-12-05	Jharkhand	Ranchi	ranchicatching22	Ranchi Vaccinations	R-051214110031-87-1013	ranchi ward-32	Ward 32	First	23.3827	85.3129	Free Roaming	Male	Adult	Neutered	marked and released	Healthy	1 emaciated	1
Dec	2014-12-05	30/12/1899 00:00:00	2014-12-05	Jharkhand	Ranchi	ranchicatching22	Ranchi Vaccinations	R-051214110148-87-1014	ranchi ward-32	Ward 32	First	23.3827	85.3128	Free Roaming	Male	Adult	Neutered	marked and released	Healthy	1 emaciated	1
Dec	2014-12-05	30/12/1899 00:00:00	2014-12-05	Jharkhand	Ranchi	ranchicatching22	Ranchi Vaccinations	R-051214105615-87-1008	ranchi ward-32	Ward 32	First	23.3834	85.313	Free Roaming	Female	Adult	Neutered	marked and released	Healthy	1 emaciated	1
Dec	2014-12-05	30/12/1899 00:00:00	2014-12-05	Jharkhand	Ranchi	ranchicatching22	Ranchi Vaccinations	R-051214122957-87-1025	ranchi ward-32	Ward 32	First	23.3834	85.3121	Free Roaming	Male	Adult	Neutered	marked and released	Healthy	1 emaciated	1
Dec	2014-12-05	30/12/1899 00:00:00	2014-12-05	Jharkhand	Ranchi	ranchicatching22	Ranchi Vaccinations	R-051214122939-87-1024	ranchi ward-32	Ward 32	First	23.3834	85.3121	Free Roaming	Female	Adult	Neutered	marked and released	Healthy	1 emaciated	1
Dec	2014-12-05	30/12/1899 00:00:00	2014-12-05	Jharkhand	Ranchi	ranchicatching22	Ranchi Vaccinations	R-051214122922-87-1023	ranchi ward-32	Ward 32	First	23.3834	85.3121	Free Roaming	Male	Adult	Neutered	marked and released	Healthy	1 emaciated	1
Dec	2014-12-05	30/12/1899 00:00:00	2014-12-05	Jharkhand	Ranchi	ranchicatching22	Ranchi Vaccinations	R-051214105540-87-1007	ranchi ward-32	Ward 32	First	23.3838	85.3134	Free Roaming	Male	Adult	Neutered	marked and released	Healthy	1 emaciated	1
Dec	2014-12-05	30/12/1899 00:00:00	2014-12-05	Jharkhand	Ranchi	ranchicatching22	Ranchi Vaccinations	R-051214105434-87-1006	ranchi ward-32	Ward 32	First	23.3846	85.3132	Free Roaming	Male	Adult	Neutered	marked and released	Healthy	1 emaciated	1
Dec	2014-12-05	30/12/1899 00:00:00	2014-12-05	Jharkhand	Ranchi	ranchicatching22	Ranchi Vaccinations	R-051214105407-87-1005	ranchi ward-32	Ward 32	First	23.3847	85.3131	Free Roaming	Female	Adult	Neutered	marked and released	Healthy	1 emaciated	1
Dec	2014-12-05	30/12/1899 00:00:00	2014-12-05	Jharkhand	Ranchi	ranchicatching22	Ranchi Vaccinations	R-051214123804-87-1027	ranchi ward-32	Ward 32	First	23.3852	85.3074	Free Roaming	Male	Adult	Neutered	marked and released	Healthy	1 emaciated	1
Dec	2014-12-05	30/12/1899 00:00:00	2014-12-05	Jharkhand	Ranchi	ranchicatching22	Ranchi Vaccinations	R-051214123847-87-1028	ranchi ward-32	Ward 32	First	23.3855	85.3074	Free Roaming	Female	Adult	Neutered	marked and released	Healthy	1 emaciated	2
Dec	2014-12-05	30/12/1899 00:00:00	2014-12-05	Jharkhand	Ranchi	ranchicatching22	Ranchi Vaccinations	R-051214131347-87-1042	ranchi ward-32	Ward 32	First	23.3859	85.307	Free Roaming	Male	Adult	Neutered	marked and released	Healthy	1 emaciated	1
Dec	2014-12-05	30/12/1899 00:00:00	2014-12-05	Jharkhand	Ranchi	ranchicatching22	Ranchi Vaccinations	R-051214094620-87-992	ranchi ward-32	Ward 32	First	23.386	85.3112	Free Roaming	Female	Adult	Neutered	marked and released	Healthy	1 emaciated	1
Dec	2014-12-05	30/12/1899 00:00:00	2014-12-05	Jharkhand	Ranchi	ranchicatching22	Ranchi Vaccinations	R-051214094814-87-993	ranchi ward-32	Ward 32	First	23.386	85.3107	Free Roaming	Male	Adult	Neutered	marked and released	Healthy	1 emaciated	1
Dec	2014-12-05	30/12/1899 00:00:00	2014-12-05	Jharkhand	Ranchi	ranchicatching22	Ranchi Vaccinations	R-051214090928-87-985	ranchi ward-32	Ward 32	First	23.386	85.314	Free Roaming	Male	Adult	Neutered	marked and released	Healthy	1 emaciated	1
Dec	2014-12-05	30/12/1899 00:00:00	2014-12-05	Jharkhand	Ranchi	ranchicatching22	Ranchi Vaccinations	R-051214131441-87-1043	ranchi ward-32	Ward 32	First	23.3862	85.3065	Free Roaming	Female	Adult	Neutered	marked and released	Healthy	1 emaciated	2
Dec	2014-12-05	30/12/1899 00:00:00	2014-12-05	Jharkhand	Ranchi	ranchicatching22	Ranchi Vaccinations	R-051214090311-87-980	ranchi ward-32	Ward 32	First	23.3863	85.3142	Free Roaming	Female	Adult	Neutered	marked and released	Healthy	1 emaciated	1
Dec	2014-12-05	30/12/1899 00:00:00	2014-12-05	Jharkhand	Ranchi	ranchicatching22	Ranchi Vaccinations	R-051214131058-87-1041	ranchi ward-32	Ward 32	First	23.3868	85.3074	Free Roaming	Male	Adult	Neutered	marked and released	Healthy	1 emaciated	1
Dec	2014-12-05	30/12/1899 00:00:00	2014-12-05	Jharkhand	Ranchi	ranchicatching22	Ranchi Vaccinations	R-051214131625-87-1046	ranchi ward-32	Ward 32	First	23.3869	85.3059	Free Roaming	Male	Adult	Neutered	marked and released	Healthy	1 emaciated	3
Dec	2014-12-05	30/12/1899 00:00:00	2014-12-05	Jharkhand	Ranchi	ranchicatching22	Ranchi Vaccinations	R-051214131822-87-1050	ranchi ward-32	Ward 32	First	23.3869	85.3054	Free Roaming	Male	Adult	Neutered	marked and released	Healthy	1 emaciated	1
Dec	2014-12-05	30/12/1899 00:00:00	2014-12-05	Jharkhand	Ranchi	ranchicatching22	Ranchi Vaccinations	R-051214131557-87-1045	ranchi ward-32	Ward 32	First	23.3871	85.306	Free Roaming	Male	Adult	Neutered	marked and released	Healthy	1 emaciated	1
Dec	2014-12-05	30/12/1899 00:00:00	2014-12-05	Jharkhand	Ranchi	ranchicatching22	Ranchi Vaccinations	R-051214104157-87-1002	ranchi ward-32	Ward 32	First	23.3871	85.3097	Free Roaming	Female	Adult	Neutered	marked and released	Healthy	1 emaciated	1
Dec	2014-12-05	30/12/1899 00:00:00	2014-12-05	Jharkhand	Ranchi	ranchicatching22	Ranchi Vaccinations	R-051214103742-87-1000	ranchi ward-32	Ward 32	First	23.3872	85.3092	Free Roaming	Male	Adult	Neutered	marked and released	Healthy	1 emaciated	1
Dec	2014-12-05	30/12/1899 00:00:00	2014-12-05	Jharkhand	Ranchi	ranchicatching22	Ranchi Vaccinations	R-051214103821-87-1001	ranchi ward-32	Ward 32	First	23.3872	85.3092	Free Roaming	Female	Adult	Neutered	marked and released	Healthy	1 emaciated	1
Dec	2014-12-05	30/12/1899 00:00:00	2014-12-05	Jharkhand	Ranchi	ranchicatching22	Ranchi Vaccinations	R-051214104754-87-1003	ranchi ward-32	Ward 32	First	23.3872	85.3095	Free Roaming	Female	Adult	Neutered	marked and released	Healthy	1 emaciated	1
Dec	2014-12-05	30/12/1899 00:00:00	2014-12-05	Jharkhand	Ranchi	ranchicatching22	Ranchi Vaccinations	R-051214130217-87-1034	ranchi ward-32	Ward 32	First	23.3874	85.307	Free Roaming	Female	Puppy	Neutered	marked and released	Healthy	1 emaciated	1
Dec	2014-12-05	30/12/1899 00:00:00	2014-12-05	Jharkhand	Ranchi	ranchicatching22	Ranchi Vaccinations	R-051214101440-87-998	ranchi ward-32	Ward 32	First	23.3876	85.3093	Free Roaming	Male	Adult	Neutered	marked and released	Healthy	1 emaciated	1
Dec	2014-12-05	30/12/1899 00:00:00	2014-12-05	Jharkhand	Ranchi	ranchicatching22	Ranchi Vaccinations	R-051214101925-87-999	ranchi ward-32	Ward 32	First	23.3877	85.3101	Free Roaming	Male	Adult	Neutered	marked and released	Healthy	1 emaciated	1
Dec	2014-12-05	30/12/1899 00:00:00	2014-12-05	Jharkhand	Ranchi	ranchicatching22	Ranchi Vaccinations	R-051214081448-87-962	ranchi ward-32	Ward 32	First	23.3899	85.3105	Free Roaming	Female	Adult	Neutered	marked and released	Healthy	1 emaciated	1
Dec	2014-12-05	30/12/1899 00:00:00	2014-12-05	Jharkhand	Ranchi	ranchicatching22	Ranchi Vaccinations	R-051214084651-87-976	ranchi ward-32	Ward 32	First	23.3899	85.3094	Free Roaming	Male	Adult	Neutered	marked and released	Healthy	1 emaciated	1
Dec	2014-12-05	30/12/1899 00:00:00	2014-12-05	Jharkhand	Ranchi	ranchicatching22	Ranchi Vaccinations	R-051214084837-87-977	ranchi ward-32	Ward 32	First	23.39	85.3092	Free Roaming	Male	Adult	Neutered	marked and released	Healthy	1 emaciated	1
Dec	2014-12-05	30/12/1899 00:00:00	2014-12-05	Jharkhand	Ranchi	ranchicatching22	Ranchi Vaccinations	R-051214084205-87-975	ranchi ward-32	Ward 32	First	23.3901	85.3099	Free Roaming	Male	Adult	Neutered	marked and released	Healthy	1 emaciated	1
Dec	2014-12-05	30/12/1899 00:00:00	2014-12-05	Jharkhand	Ranchi	ranchicatching22	Ranchi Vaccinations	R-051214081803-87-963	ranchi ward-32	Ward 32	First	23.3903	85.3109	Free Roaming	Male	Adult	Neutered	marked and released	Healthy	1 emaciated	1
Dec	2014-12-05	30/12/1899 00:00:00	2014-12-05	Jharkhand	Ranchi	ranchicatching22	Ranchi Vaccinations	R-051214084037-87-974	ranchi ward-32	Ward 32	First	23.3904	85.3097	Free Roaming	Male	Adult	Neutered	marked and released	Healthy	1 emaciated	1
Dec	2014-12-05	30/12/1899 00:00:00	2014-12-05	Jharkhand	Ranchi	ranchicatching22	Ranchi Vaccinations	R-051214082333-87-966	ranchi ward-32	Ward 32	First	23.3907	85.3099	Free Roaming	Male	Adult	Neutered	marked and released	Healthy	1 emaciated	1
Dec	2014-12-05	30/12/1899 00:00:00	2014-12-05	Jharkhand	Ranchi	ranchicatching22	Ranchi Vaccinations	R-051214082246-87-965	ranchi ward-32	Ward 32	First	23.3907	85.31	Free Roaming	Female	Adult	Neutered	marked and released	Healthy	1 emaciated	1
Dec	2014-12-05	30/12/1899 00:00:00	2014-12-05	Jharkhand	Ranchi	ranchicatching22	Ranchi Vaccinations	R-051214082227-87-964	ranchi ward-32	Ward 32	First	23.3907	85.31	Free Roaming	Female	Adult	Neutered	marked and released	Healthy	1 emaciated	1
Dec	2014-12-05	30/12/1899 00:00:00	2014-12-05	Jharkhand	Ranchi	ranchicatching22	Ranchi Vaccinations	R-051214132710-87-1052	ranchi ward-32	Ward 33	First	23.3812	85.3042	Free Roaming	Female	Adult	Neutered	marked and released	Healthy	1 emaciated	1
Dec	2014-12-06	30/12/1899 00:00:00	2014-12-06	Jharkhand	Ranchi	ranchicatching22	Ranchi Vaccinations	R-061214094044-87-1074	ranchi ward -32	Ward 32		23.3839	85.3064	Free Roaming	Male	Adult	Neutered				1
Dec	2014-12-06	30/12/1899 00:00:00	2014-12-06	Jharkhand	Ranchi	ranchicatching22	Ranchi Vaccinations	R-061214083109-87-1053	ranchi ward -32	Ward 32	First	23.3805	85.3084	Free Roaming	Female	Adult	Entire	clinic(neutering)	Healthy	1 emaciated	2
Dec	2014-12-06	30/12/1899 00:00:00	2014-12-06	Jharkhand	Ranchi	ranchicatching22	Ranchi Vaccinations	R-061214093306-87-1058	ranchi ward -32	Ward 32	First	23.3821	85.3088	Free Roaming	Female	Adult	Entire	clinic(neutering)	Healthy	1 emaciated	1
Dec	2014-12-06	30/12/1899 00:00:00	2014-12-06	Jharkhand	Ranchi	ranchicatching22	Ranchi Vaccinations	R-061214093338-87-1059	ranchi ward -32	Ward 32	First	23.3821	85.3088	Free Roaming	Female	Adult	Entire	clinic(neutering)	Healthy	1 emaciated	1
Dec	2014-12-06	30/12/1899 00:00:00	2014-12-06	Jharkhand	Ranchi	ranchicatching22	Ranchi Vaccinations	R-061214085827-87-1056	ranchi ward -32	Ward 32	First	23.383	85.307	Free Roaming	Female	Adult	Entire	clinic(neutering)	Healthy	1 emaciated	1
Dec	2014-12-06	30/12/1899 00:00:00	2014-12-06	Jharkhand	Ranchi	ranchicatching22	Ranchi Vaccinations	R-061214094605-87-1084	ranchi ward-32	Ward 32	First	23.3803	85.3074	Free Roaming	Female	Puppy	Entire	marked and released	Healthy	1 emaciated	1
Dec	2014-12-06	30/12/1899 00:00:00	2014-12-06	Jharkhand	Ranchi	ranchicatching22	Ranchi Vaccinations	R-061214094546-87-1083	ranchi ward-32	Ward 32	First	23.3805	85.3069	Free Roaming	Female	Puppy	Entire	marked and released	Healthy	1 emaciated	1
Dec	2014-12-06	30/12/1899 00:00:00	2014-12-06	Jharkhand	Ranchi	ranchicatching22	Ranchi Vaccinations	R-061214094529-87-1082	ranchi ward-32	Ward 32	First	23.3805	85.3066	Free Roaming	Female	Puppy	Entire	marked and released	Healthy	1 emaciated	1
Dec	2014-12-06	30/12/1899 00:00:00	2014-12-06	Jharkhand	Ranchi	ranchicatching22	Ranchi Vaccinations	R-061214094511-87-1081	ranchi ward-32	Ward 32	First	23.3807	85.306	Free Roaming	Male	Puppy	Entire	marked and released	Healthy	1 emaciated	1
Dec	2014-12-06	30/12/1899 00:00:00	2014-12-06	Jharkhand	Ranchi	ranchicatching22	Ranchi Vaccinations	R-061214094452-87-1080	ranchi ward-32	Ward 32	First	23.3809	85.3058	Free Roaming	Male	Puppy	Entire	marked and released	Healthy	1 emaciated	1
Dec	2014-12-06	30/12/1899 00:00:00	2014-12-06	Jharkhand	Ranchi	ranchicatching22	Ranchi Vaccinations	R-061214094422-87-1079	ranchi ward-32	Ward 32	First	23.3811	85.3054	Free Roaming	Male	Puppy	Entire	marked and released	Healthy	1 emaciated	1
Dec	2014-12-06	30/12/1899 00:00:00	2014-12-06	Jharkhand	Ranchi	ranchicatching22	Ranchi Vaccinations	R-061214083527-87-1055	ranchi ward -32	Ward 32	First	23.3811	85.3089	Free Roaming	Female	Adult	Entire	marked and released	Healthy	1 emaciated	1
Dec	2014-12-06	30/12/1899 00:00:00	2014-12-06	Jharkhand	Ranchi	ranchicatching22	Ranchi Vaccinations	R-061214094403-87-1078	ranchi ward-32	Ward 32	First	23.3813	85.3055	Free Roaming	Male	Puppy	Entire	marked and released	Healthy	1 emaciated	1
Dec	2014-12-06	30/12/1899 00:00:00	2014-12-06	Jharkhand	Ranchi	ranchicatching22	Ranchi Vaccinations	R-061214094242-87-1076	ranchi ward-32	Ward 32	First	23.382	85.306	Free Roaming	Female	Adult	Entire	marked and released	Healthy	1 emaciated	1
Dec	2014-12-06	30/12/1899 00:00:00	2014-12-06	Jharkhand	Ranchi	ranchicatching22	Ranchi Vaccinations	R-061214093554-87-1061	ranchi ward -32	Ward 32	First	23.3823	85.3082	Free Roaming	Female	Adult	Entire	marked and released	Healthy	1 emaciated	1
Dec	2014-12-06	30/12/1899 00:00:00	2014-12-06	Jharkhand	Ranchi	ranchicatching22	Ranchi Vaccinations	R-061214093614-87-1062	ranchi ward -32	Ward 32	First	23.3824	85.3077	Free Roaming	Male	Puppy	Entire	marked and released	Healthy	1 emaciated	1
Dec	2014-12-06	30/12/1899 00:00:00	2014-12-06	Jharkhand	Ranchi	ranchicatching22	Ranchi Vaccinations	R-061214093633-87-1063	ranchi ward -32	Ward 32	First	23.3825	85.3077	Free Roaming	Female	Puppy	Entire	marked and released	Healthy	1 emaciated	1
Dec	2014-12-06	30/12/1899 00:00:00	2014-12-06	Jharkhand	Ranchi	ranchicatching22	Ranchi Vaccinations	R-061214093655-87-1064	ranchi ward -32	Ward 32	First	23.3826	85.3076	Free Roaming	Female	Puppy	Entire	marked and released	Healthy	1 emaciated	1
Dec	2014-12-06	30/12/1899 00:00:00	2014-12-06	Jharkhand	Ranchi	ranchicatching22	Ranchi Vaccinations	R-061214093717-87-1065	ranchi ward -32	Ward 32	First	23.3827	85.3072	Free Roaming	Female	Puppy	Entire	marked and released	Healthy	1 emaciated	1
Dec	2014-12-06	30/12/1899 00:00:00	2014-12-06	Jharkhand	Ranchi	ranchicatching22	Ranchi Vaccinations	R-061214093735-87-1066	ranchi ward -32	Ward 32	First	23.3827	85.3072	Free Roaming	Male	Puppy	Entire	marked and released	Healthy	1 emaciated	1
Dec	2014-12-06	30/12/1899 00:00:00	2014-12-06	Jharkhand	Ranchi	ranchicatching22	Ranchi Vaccinations	R-061214112530-87-1086	ranchi ward-32	Ward 32	First	23.3828	85.3086	Free Roaming	Male	Puppy	Entire	marked and released	Healthy	1 emaciated	1
Dec	2014-12-06	30/12/1899 00:00:00	2014-12-06	Jharkhand	Ranchi	ranchicatching22	Ranchi Vaccinations	R-061214131013-87-1122	ranchi ward-32	Ward 32	First	23.3828	85.3061	Free Roaming	Male	Adult	Entire	marked and released	Healthy	1 emaciated	1
Dec	2014-12-06	30/12/1899 00:00:00	2014-12-06	Jharkhand	Ranchi	ranchicatching22	Ranchi Vaccinations	R-061214112724-87-1087	ranchi ward-32	Ward 32	First	23.3829	85.3081	Free Roaming	Male	Puppy	Entire	marked and released	Healthy	1 emaciated	1
Dec	2014-12-06	30/12/1899 00:00:00	2014-12-06	Jharkhand	Ranchi	ranchicatching22	Ranchi Vaccinations	R-061214093919-87-1070	ranchi ward -32	Ward 32	First	23.3843	85.3077	Free Roaming	Female	Adult	Entire	marked and released	Healthy	1 emaciated	2
Dec	2014-12-06	30/12/1899 00:00:00	2014-12-06	Jharkhand	Ranchi	ranchicatching22	Ranchi Vaccinations	R-061214093939-87-1071	ranchi ward -32	Ward 32	First	23.3844	85.3077	Free Roaming	Male	Puppy	Entire	marked and released	Healthy	1 emaciated	1
Dec	2014-12-06	30/12/1899 00:00:00	2014-12-06	Jharkhand	Ranchi	ranchicatching22	Ranchi Vaccinations	R-061214130119-87-1115	ranchi ward-32	Ward 32	First	23.3854	85.3067	Free Roaming	Male	Puppy	Entire	marked and released	Healthy	1 emaciated	1
Dec	2014-12-06	30/12/1899 00:00:00	2014-12-06	Jharkhand	Ranchi	ranchicatching22	Ranchi Vaccinations	R-061214125909-87-1113	ranchi ward-32	Ward 32	First	23.3856	85.3064	Free Roaming	Female	Adult	Entire	marked and released	Healthy	1 emaciated	1
Dec	2014-12-06	30/12/1899 00:00:00	2014-12-06	Jharkhand	Ranchi	ranchicatching22	Ranchi Vaccinations	R-061214130004-87-1114	ranchi ward-32	Ward 32	First	23.3857	85.3066	Free Roaming	Male	Puppy	Entire	marked and released	Healthy	1 emaciated	1
Dec	2014-12-06	30/12/1899 00:00:00	2014-12-06	Jharkhand	Ranchi	ranchicatching22	Ranchi Vaccinations	R-061214124434-87-1107	ranchi ward-32	Ward 32	First	23.3882	85.306	Free Roaming	Female	Adult	Entire	marked and released	Healthy	1 emaciated	1
Dec	2014-12-06	30/12/1899 00:00:00	2014-12-06	Jharkhand	Ranchi	ranchicatching22	Ranchi Vaccinations	R-061214124501-87-1108	ranchi ward-32	Ward 32	First	23.3882	85.306	Free Roaming	Female	Puppy	Entire	marked and released	Healthy	1 emaciated	1
Dec	2014-12-06	30/12/1899 00:00:00	2014-12-06	Jharkhand	Ranchi	ranchicatching22	Ranchi Vaccinations	R-061214124629-87-1109	ranchi ward-32	Ward 32	First	23.3882	85.306	Free Roaming	Female	Puppy	Entire	marked and released	Healthy	1 emaciated	1
Dec	2014-12-06	30/12/1899 00:00:00	2014-12-06	Jharkhand	Ranchi	ranchicatching22	Ranchi Vaccinations	R-061214124018-87-1106	ranchi ward-32	Ward 32	First	23.3885	85.3063	Free Roaming	Male	Puppy	Entire	marked and released	Healthy	1 emaciated	1
Dec	2014-12-06	30/12/1899 00:00:00	2014-12-06	Jharkhand	Ranchi	ranchicatching22	Ranchi Vaccinations	R-061214123953-87-1105	ranchi ward-32	Ward 32	First	23.3885	85.3063	Free Roaming	Female	Puppy	Entire	marked and released	Healthy	1 emaciated	1
Dec	2014-12-06	30/12/1899 00:00:00	2014-12-06	Jharkhand	Ranchi	ranchicatching22	Ranchi Vaccinations	R-061214123930-87-1104	ranchi ward-32	Ward 32	First	23.3885	85.3063	Free Roaming	Male	Puppy	Entire	marked and released	Healthy	1 emaciated	1
Dec	2014-12-06	30/12/1899 00:00:00	2014-12-06	Jharkhand	Ranchi	ranchicatching22	Ranchi Vaccinations	R-061214123504-87-1103	ranchi ward-32	Ward 32	First	23.389	85.3064	Free Roaming	Male	Adult	Entire	marked and released	Healthy	1 emaciated	1
Dec	2014-12-06	30/12/1899 00:00:00	2014-12-06	Jharkhand	Ranchi	ranchicatching22	Ranchi Vaccinations	R-061214094630-87-1085	ranchi ward-32	Ward 32	First	23.3799	85.3087	Free Roaming	Male	Adult	Neutered	marked and released	Healthy	1 emaciated	1
Dec	2014-12-06	30/12/1899 00:00:00	2014-12-06	Jharkhand	Ranchi	ranchicatching22	Ranchi Vaccinations	R-061214083255-87-1054	ranchi ward -32	Ward 32	First	23.3813	85.3083	Free Roaming	Male	Adult	Neutered	marked and released	Healthy	1 emaciated	1
Dec	2014-12-06	30/12/1899 00:00:00	2014-12-06	Jharkhand	Ranchi	ranchicatching22	Ranchi Vaccinations	R-061214094308-87-1077	ranchi ward-32	Ward 32	First	23.3819	85.306	Free Roaming	Male	Adult	Neutered	marked and released	Healthy	1 emaciated	1
Dec	2014-12-06	30/12/1899 00:00:00	2014-12-06	Jharkhand	Ranchi	ranchicatching22	Ranchi Vaccinations	R-061214093405-87-1060	ranchi ward -32	Ward 32	First	23.3821	85.3088	Free Roaming	Male	Adult	Neutered	marked and released	Healthy	1 emaciated	1
Dec	2014-12-06	30/12/1899 00:00:00	2014-12-06	Jharkhand	Ranchi	ranchicatching22	Ranchi Vaccinations	R-061214131124-87-1124	ranchi ward-32	Ward 32	First	23.3823	85.3055	Free Roaming	Male	Adult	Neutered	marked and released	Healthy	1 emaciated	1
Dec	2014-12-06	30/12/1899 00:00:00	2014-12-06	Jharkhand	Ranchi	ranchicatching22	Ranchi Vaccinations	R-061214131245-87-1125	ranchi ward-32	Ward 32	First	23.3824	85.3045	Free Roaming	Female	Adult	Neutered	marked and released	Healthy	1 emaciated	1
Dec	2014-12-06	30/12/1899 00:00:00	2014-12-06	Jharkhand	Ranchi	ranchicatching22	Ranchi Vaccinations	R-061214131050-87-1123	ranchi ward-32	Ward 32	First	23.3824	85.306	Free Roaming	Male	Adult	Neutered	marked and released	Healthy	1 emaciated	1
Dec	2014-12-06	30/12/1899 00:00:00	2014-12-06	Jharkhand	Ranchi	ranchicatching22	Ranchi Vaccinations	R-061214093755-87-1067	ranchi ward -32	Ward 32	First	23.3827	85.3072	Free Roaming	Male	Adult	Neutered	marked and released	Healthy	1 emaciated	1
Dec	2014-12-06	30/12/1899 00:00:00	2014-12-06	Jharkhand	Ranchi	ranchicatching22	Ranchi Vaccinations	R-061214094144-87-1075	ranchi ward-32	Ward 32	First	23.3828	85.3061	Free Roaming	Male	Adult	Neutered	marked and released	Healthy	1 emaciated	1
Dec	2014-12-06	30/12/1899 00:00:00	2014-12-06	Jharkhand	Ranchi	ranchicatching22	Ranchi Vaccinations	R-061214112800-87-1088	ranchi ward-32	Ward 32	First	23.3829	85.3081	Free Roaming	Male	Adult	Neutered	marked and released	Healthy	1 emaciated	1
Dec	2014-12-06	30/12/1899 00:00:00	2014-12-06	Jharkhand	Ranchi	ranchicatching22	Ranchi Vaccinations	R-061214130853-87-1121	ranchi ward-32	Ward 32	First	23.3834	85.3055	Free Roaming	Male	Adult	Neutered	marked and released	Healthy	1 emaciated	1
Dec	2014-12-06	30/12/1899 00:00:00	2014-12-06	Jharkhand	Ranchi	ranchicatching22	Ranchi Vaccinations	R-061214130703-87-1120	ranchi ward-32	Ward 32	First	23.3834	85.3055	Free Roaming	Female	Adult	Neutered	marked and released	Healthy	1 emaciated	1
Dec	2014-12-06	30/12/1899 00:00:00	2014-12-06	Jharkhand	Ranchi	ranchicatching22	Ranchi Vaccinations	R-061214093817-87-1068	ranchi ward -32	Ward 32	First	23.3835	85.3076	Free Roaming	Male	Adult	Neutered	marked and released	Healthy	1 emaciated	1
Dec	2014-12-06	30/12/1899 00:00:00	2014-12-06	Jharkhand	Ranchi	ranchicatching22	Ranchi Vaccinations	R-061214130604-87-1119	ranchi ward-32	Ward 32	First	23.3839	85.3055	Free Roaming	Female	Adult	Neutered	marked and released	Healthy	1 emaciated	1
Dec	2014-12-06	30/12/1899 00:00:00	2014-12-06	Jharkhand	Ranchi	ranchicatching22	Ranchi Vaccinations	R-061214130546-87-1118	ranchi ward-32	Ward 32	First	23.384	85.3056	Free Roaming	Male	Adult	Neutered	marked and released	Healthy	1 emaciated	1
Dec	2014-12-06	30/12/1899 00:00:00	2014-12-06	Jharkhand	Ranchi	ranchicatching22	Ranchi Vaccinations	R-061214093854-87-1069	ranchi ward -32	Ward 32	First	23.3842	85.3077	Free Roaming	Unknown	Adult	Neutered	marked and released	Healthy	1 emaciated	1
Dec	2014-12-06	30/12/1899 00:00:00	2014-12-06	Jharkhand	Ranchi	ranchicatching22	Ranchi Vaccinations	R-061214130523-87-1117	ranchi ward-32	Ward 32	First	23.3843	85.3057	Free Roaming	Female	Adult	Neutered	marked and released	Healthy	1 emaciated	1
Dec	2014-12-06	30/12/1899 00:00:00	2014-12-06	Jharkhand	Ranchi	ranchicatching22	Ranchi Vaccinations	R-061214094022-87-1073	ranchi ward -32	Ward 32	First	23.3844	85.3067	Free Roaming	Male	Adult	Neutered	marked and released	Healthy	1 emaciated	1
Dec	2014-12-06	30/12/1899 00:00:00	2014-12-06	Jharkhand	Ranchi	ranchicatching22	Ranchi Vaccinations	R-061214113902-87-1089	ranchi ward-32	Ward 32	First	23.3844	85.3083	Free Roaming	Male	Adult	Neutered	marked and released	Healthy	1 emaciated	1
Dec	2014-12-06	30/12/1899 00:00:00	2014-12-06	Jharkhand	Ranchi	ranchicatching22	Ranchi Vaccinations	R-061214094002-87-1072	ranchi ward -32	Ward 32	First	23.3849	85.307	Free Roaming	Female	Adult	Neutered	marked and released	Healthy	1 emaciated	1
Dec	2014-12-06	30/12/1899 00:00:00	2014-12-06	Jharkhand	Ranchi	ranchicatching22	Ranchi Vaccinations	R-061214114830-87-1090	ranchi ward-32	Ward 32	First	23.3852	85.3075	Free Roaming	Male	Adult	Neutered	marked and released	Healthy	1 emaciated	1
Dec	2014-12-06	30/12/1899 00:00:00	2014-12-06	Jharkhand	Ranchi	ranchicatching22	Ranchi Vaccinations	R-061214115118-87-1092	ranchi ward-32	Ward 32	First	23.3852	85.3076	Free Roaming	Female	Adult	Neutered	marked and released	Sick or injured(rabies)	3 healthy condition	1
Dec	2014-12-06	30/12/1899 00:00:00	2014-12-06	Jharkhand	Ranchi	ranchicatching22	Ranchi Vaccinations	R-061214115043-87-1091	ranchi ward-32	Ward 32	First	23.3853	85.3076	Free Roaming	Female	Adult	Neutered	marked and released	Healthy	1 emaciated	1
Dec	2014-12-06	30/12/1899 00:00:00	2014-12-06	Jharkhand	Ranchi	ranchicatching22	Ranchi Vaccinations	R-061214115859-87-1093	ranchi ward-32	Ward 32	First	23.3853	85.3059	Free Roaming	Female	Adult	Neutered	marked and released	Healthy	1 emaciated	1
Dec	2014-12-06	30/12/1899 00:00:00	2014-12-06	Jharkhand	Ranchi	ranchicatching22	Ranchi Vaccinations	R-061214130303-87-1116	ranchi ward-32	Ward 32	First	23.3853	85.3067	Free Roaming	Male	Adult	Neutered	marked and released	Healthy	1 emaciated	2
Dec	2014-12-06	30/12/1899 00:00:00	2014-12-06	Jharkhand	Ranchi	ranchicatching22	Ranchi Vaccinations	R-061214125820-87-1112	ranchi ward-32	Ward 32	First	23.3856	85.3064	Free Roaming	Male	Adult	Neutered	marked and released	Healthy	1 emaciated	1
Dec	2014-12-06	30/12/1899 00:00:00	2014-12-06	Jharkhand	Ranchi	ranchicatching22	Ranchi Vaccinations	R-061214120210-87-1094	ranchi ward-32	Ward 32	First	23.3863	85.3055	Free Roaming	Female	Adult	Neutered	marked and released	Healthy	1 emaciated	1
Dec	2014-12-06	30/12/1899 00:00:00	2014-12-06	Jharkhand	Ranchi	ranchicatching22	Ranchi Vaccinations	R-061214125401-87-1111	ranchi ward-32	Ward 32	First	23.3869	85.306	Free Roaming	Male	Adult	Neutered	marked and released	Healthy	1 emaciated	1
Dec	2014-12-06	30/12/1899 00:00:00	2014-12-06	Jharkhand	Ranchi	ranchicatching22	Ranchi Vaccinations	R-061214124646-87-1110	ranchi ward-32	Ward 32	First	23.3882	85.306	Free Roaming	Male	Adult	Neutered	marked and released	Healthy	1 emaciated	2
Dec	2014-12-06	30/12/1899 00:00:00	2014-12-06	Jharkhand	Ranchi	ranchicatching22	Ranchi Vaccinations	R-061214120724-87-1098	ranchi ward-32	Ward 33	First	23.3868	85.3049	Owner Present	Male	Adult	Entire	marked and released	Healthy	1 emaciated	1
Dec	2014-12-06	30/12/1899 00:00:00	2014-12-06	Jharkhand	Ranchi	ranchicatching22	Ranchi Vaccinations	R-061214121201-87-1099	ranchi ward-32	Ward 33	First	23.3874	85.3043	Owner Present	Male	Adult	Entire	marked and released	Healthy	1 emaciated	1
Dec	2014-12-06	30/12/1899 00:00:00	2014-12-06	Jharkhand	Ranchi	ranchicatching22	Ranchi Vaccinations	R-061214120451-87-1096	ranchi ward-32	Ward 33	First	23.3868	85.3048	Free Roaming	Female	Adult	Neutered	marked and released	Healthy	1 emaciated	1
Dec	2014-12-06	30/12/1899 00:00:00	2014-12-06	Jharkhand	Ranchi	ranchicatching22	Ranchi Vaccinations	R-061214120415-87-1095	ranchi ward-32	Ward 33	First	23.3868	85.3048	Free Roaming	Male	Adult	Neutered	marked and released	Healthy	1 emaciated	1
Dec	2014-12-06	30/12/1899 00:00:00	2014-12-06	Jharkhand	Ranchi	ranchicatching22	Ranchi Vaccinations	R-061214120647-87-1097	ranchi ward-32	Ward 33	First	23.3869	85.3049	Free Roaming	Female	Adult	Neutered	marked and released	Healthy	1 emaciated	1
Dec	2014-12-06	30/12/1899 00:00:00	2014-12-06	Jharkhand	Ranchi	ranchicatching22	Ranchi Vaccinations	R-061214122548-87-1100	ranchi ward-32	Ward 33	First	23.3891	85.3055	Free Roaming	Male	Adult	Neutered	marked and released	Healthy	1 emaciated	1
Dec	2014-12-06	30/12/1899 00:00:00	2014-12-06	Jharkhand	Ranchi	ranchicatching22	Ranchi Vaccinations	R-061214122632-87-1101	ranchi ward-32	Ward 33	First	23.3891	85.3055	Free Roaming	Male	Adult	Neutered	marked and released	Healthy	1 emaciated	1
Dec	2014-12-06	30/12/1899 00:00:00	2014-12-06	Jharkhand	Ranchi	ranchicatching22	Ranchi Vaccinations	R-061214122826-87-1102	ranchi ward-32	Ward 33	First	23.3892	85.3055	Free Roaming	Male	Adult	Neutered	marked and released	Healthy	1 emaciated	1
Dec	2014-12-07	30/12/1899 00:00:00	2014-12-07	Jharkhand	Ranchi	ranchicatching22	Ranchi Vaccinations	R-071214094406-87-1136	ward-18	Ward 15	First	23.3565	85.3257	Free Roaming	Female	Adult	Entire	clinic(neutering)	Healthy	1 emaciated	1
Dec	2014-12-07	30/12/1899 00:00:00	2014-12-07	Jharkhand	Ranchi	ranchicatching22	Ranchi Vaccinations	R-071214091754-87-1135	ward-18	Ward 15	First	23.3573	85.3329	Free Roaming	Female	Adult	Entire	clinic(neutering)	Healthy	1 emaciated	1
Dec	2014-12-07	30/12/1899 00:00:00	2014-12-07	Jharkhand	Ranchi	ranchicatching22	Ranchi Vaccinations	R-071214085919-87-1134	ward-18	Ward 15	First	23.36	85.3326	Free Roaming	Female	Adult	Entire	clinic(neutering)	Healthy	1 emaciated	1
Dec	2014-12-07	30/12/1899 00:00:00	2014-12-07	Jharkhand	Ranchi	ranchicatching22	Ranchi Vaccinations	R-071214085747-87-1133	ward-18	Ward 15	First	23.36	85.3323	Free Roaming	Female	Adult	Entire	clinic(neutering)	Healthy	1 emaciated	1
Dec	2014-12-07	30/12/1899 00:00:00	2014-12-07	Jharkhand	Ranchi	ranchicatching22	Ranchi Vaccinations	R-071214082952-87-1132	ward-18	Ward 15	First	23.3603	85.3296	Free Roaming	Female	Adult	Entire	clinic(neutering)	Healthy	1 emaciated	1
Dec	2014-12-07	30/12/1899 00:00:00	2014-12-07	Jharkhand	Ranchi	ranchicatching22	Ranchi Vaccinations	R-071214082932-87-1131	ward-18	Ward 15	First	23.3603	85.3296	Free Roaming	Female	Adult	Entire	clinic(neutering)	Healthy	1 emaciated	1
Dec	2014-12-07	30/12/1899 00:00:00	2014-12-07	Jharkhand	Ranchi	ranchicatching22	Ranchi Vaccinations	R-071214082225-87-1130	ward-18	Ward 15	First	23.3609	85.328	Free Roaming	Female	Adult	Entire	clinic(neutering)	Healthy	1 emaciated	1
Dec	2014-12-07	30/12/1899 00:00:00	2014-12-07	Jharkhand	Ranchi	ranchicatching22	Ranchi Vaccinations	R-071214081640-87-1128	ward-18	Ward 15	First	23.3625	85.3257	Free Roaming	Female	Adult	Entire	clinic(neutering)	Healthy	1 emaciated	1
Dec	2014-12-07	30/12/1899 00:00:00	2014-12-07	Jharkhand	Ranchi	ranchicatching22	Ranchi Vaccinations	R-071214081706-87-1129	ward-18	Ward 15	First	23.3629	85.3272	Free Roaming	Male	Adult	Entire	clinic(neutering)	Healthy	1 emaciated	1
Dec	2014-12-08	30/12/1899 00:00:00	2014-12-08	Jharkhand	Ranchi	ranchicatching22	Ranchi Vaccinations	R-081214112518-87-1145	ranchi ward-32	Ward 32	First	23.384	85.3105	Free Roaming	Female	Adult	Entire	clinic(neutering)	Healthy	1 emaciated	1
Dec	2014-12-08	30/12/1899 00:00:00	2014-12-08	Jharkhand	Ranchi	ranchicatching22	Ranchi Vaccinations	R-081214111848-87-1144	ranchi ward-32	Ward 32	First	23.3843	85.3106	Free Roaming	Female	Adult	Entire	clinic(neutering)	Healthy	1 emaciated	1
Dec	2014-12-08	30/12/1899 00:00:00	2014-12-08	Jharkhand	Ranchi	ranchicatching22	Ranchi Vaccinations	R-081214111626-87-1143	ranchi ward-32	Ward 32	First	23.3844	85.3106	Free Roaming	Male	Adult	Entire	clinic(neutering)	Healthy	1 emaciated	1
Dec	2014-12-08	30/12/1899 00:00:00	2014-12-08	Jharkhand	Ranchi	ranchicatching22	Ranchi Vaccinations	R-081214095807-87-1141	ranchi ward-32	Ward 32	First	23.3878	85.3055	Free Roaming	Female	Adult	Entire	clinic(neutering)	Healthy	1 emaciated	1
Dec	2014-12-08	30/12/1899 00:00:00	2014-12-08	Jharkhand	Ranchi	ranchicatching22	Ranchi Vaccinations	R-081214095727-87-1140	ranchi ward-32	Ward 32	First	23.3878	85.3055	Free Roaming	Female	Adult	Entire	clinic(neutering)	Healthy	1 emaciated	1
Dec	2014-12-08	30/12/1899 00:00:00	2014-12-08	Jharkhand	Ranchi	ranchicatching22	Ranchi Vaccinations	R-081214103349-87-1142	ranchi ward-32	Ward 32	First	23.3913	85.3055	Free Roaming	Male	Adult	Entire	clinic(neutering)	Healthy	1 emaciated	1
Dec	2014-12-08	30/12/1899 00:00:00	2014-12-08	Jharkhand	Ranchi	ranchicatching22	Ranchi Vaccinations	R-081214085218-87-1137	ranchi ward-42	Ward 42	First	0	0	Owner Present	Male	Adult	Entire	clinic(neutering)	Healthy	1 emaciated	1
Dec	2014-12-08	30/12/1899 00:00:00	2014-12-08	Jharkhand	Ranchi	ranchicatching22	Ranchi Vaccinations	R-081214085329-87-1138	ranchi ward-42	Ward 42	First	23.3089	85.2951	Owner Present	Male	Adult	Entire	clinic(neutering)	Healthy	1 emaciated	2
Dec	2014-12-08	30/12/1899 00:00:00	2014-12-08	Jharkhand	Ranchi	ranchicatching22	Ranchi Vaccinations	R-081214085351-87-1139	ranchi ward-42	Ward 42	First	23.3093	85.2944	Owner Present	Female	Adult	Entire	clinic(neutering)	Healthy	1 emaciated	1
Dec	2014-12-10	30/12/1899 00:00:00	2014-12-10	Jharkhand	Ranchi	ranchicatching22	Ranchi Vaccinations	R-081214122236-87-1146	ranchi ward-32	Ward 29	First	23.3525	85.3009	Free Roaming	Male	Adult	Entire	clinic(neutering)	Healthy	1 emaciated	1
Dec	2014-12-10	30/12/1899 00:00:00	2014-12-10	Jharkhand	Ranchi	ranchicatching22	Ranchi Vaccinations	R-101214093847-87-1164	ranchi ward-32	Ward 32	First	0	0	Free Roaming	Female	Adult	Entire	clinic(neutering)	Healthy	1 emaciated	1
Dec	2014-12-10	30/12/1899 00:00:00	2014-12-10	Jharkhand	Ranchi	ranchicatching22	Ranchi Vaccinations	R-061214092300-87-1057	ranchi ward -32	Ward 32	First	23.3821	85.3093	Free Roaming	Female	Adult	Entire	clinic(neutering)	Healthy	1 emaciated	1
Dec	2014-12-10	30/12/1899 00:00:00	2014-12-10	Jharkhand	Ranchi	ranchicatching22	Ranchi Vaccinations	R-101214091256-87-1155	ranchi ward-32	Ward 32	First	0	0	Free Roaming	Female	Adult	Entire	marked and released	Healthy	1 emaciated	1
Dec	2014-12-10	30/12/1899 00:00:00	2014-12-10	Jharkhand	Ranchi	ranchicatching22	Ranchi Vaccinations	R-101214090615-87-1152	ranchi ward-32	Ward 32	First	0	0	Owner Present	Male	Adult	Entire	marked and released	Healthy	1 emaciated	1
Dec	2014-12-10	30/12/1899 00:00:00	2014-12-10	Jharkhand	Ranchi	ranchicatching22	Ranchi Vaccinations	R-101214093230-87-1161	ranchi ward-32	Ward 32	First	0	0	Owner Present	Female	Adult	Entire	marked and released	Healthy	1 emaciated	1
Dec	2014-12-10	30/12/1899 00:00:00	2014-12-10	Jharkhand	Ranchi	ranchicatching22	Ranchi Vaccinations	R-101214085543-87-1149	ranchi ward-32	Ward 32	First	0	0	Free Roaming	Male	Adult	Neutered	marked and released	Healthy	1 emaciated	1
Dec	2014-12-10	30/12/1899 00:00:00	2014-12-10	Jharkhand	Ranchi	ranchicatching22	Ranchi Vaccinations	R-101214092711-87-1159	ranchi ward-32	Ward 32	First	0	0	Free Roaming	Female	Adult	Neutered	marked and released	Healthy	1 emaciated	1
Dec	2014-12-10	30/12/1899 00:00:00	2014-12-10	Jharkhand	Ranchi	ranchicatching22	Ranchi Vaccinations	R-101214094400-87-1165	ranchi ward-32	Ward 32	First	0	0	Free Roaming	Male	Adult	Neutered	marked and released	Healthy	1 emaciated	1
Dec	2014-12-10	30/12/1899 00:00:00	2014-12-10	Jharkhand	Ranchi	ranchicatching22	Ranchi Vaccinations	R-101214095629-87-1168	ranchi ward-32	Ward 32	First	0	0	Free Roaming	Male	Adult	Neutered	marked and released	Healthy	1 emaciated	1
Dec	2014-12-10	30/12/1899 00:00:00	2014-12-10	Jharkhand	Ranchi	ranchicatching22	Ranchi Vaccinations	R-101214091858-87-1157	ranchi ward-32	Ward 32	First	0	0	Free Roaming	Male	Adult	Neutered	marked and released	Healthy	1 emaciated	1
Dec	2014-12-10	30/12/1899 00:00:00	2014-12-10	Jharkhand	Ranchi	ranchicatching22	Ranchi Vaccinations	R-101214090534-87-1151	ranchi ward-32	Ward 32	First	0	0	Free Roaming	Female	Adult	Neutered	marked and released	Healthy	1 emaciated	1
Dec	2014-12-10	30/12/1899 00:00:00	2014-12-10	Jharkhand	Ranchi	ranchicatching22	Ranchi Vaccinations	R-101214090238-87-1150	ranchi ward-32	Ward 32	First	0	0	Free Roaming	Female	Adult	Neutered	marked and released	Healthy	1 emaciated	1
Dec	2014-12-10	30/12/1899 00:00:00	2014-12-10	Jharkhand	Ranchi	ranchicatching22	Ranchi Vaccinations	R-101214085402-87-1148	ranchi ward-32	Ward 32	First	0	0	Free Roaming	Male	Adult	Neutered	marked and released	Healthy	1 emaciated	1
Dec	2014-12-10	30/12/1899 00:00:00	2014-12-10	Jharkhand	Ranchi	ranchicatching22	Ranchi Vaccinations	R-101214091651-87-1156	ranchi ward-32	Ward 32	First	0	0	Free Roaming	Male	Adult	Neutered	marked and released	Healthy	1 emaciated	1
Dec	2014-12-10	30/12/1899 00:00:00	2014-12-10	Jharkhand	Ranchi	ranchicatching22	Ranchi Vaccinations	R-101214091212-87-1154	ranchi ward-32	Ward 32	First	0	0	Free Roaming	Female	Adult	Neutered	marked and released	Healthy	1 emaciated	1
Dec	2014-12-10	30/12/1899 00:00:00	2014-12-10	Jharkhand	Ranchi	ranchicatching22	Ranchi Vaccinations	R-101214094623-87-1166	ranchi ward-32	Ward 32	First	0	0	Free Roaming	Male	Adult	Neutered	marked and released	Healthy	1 emaciated	1
Dec	2014-12-10	30/12/1899 00:00:00	2014-12-10	Jharkhand	Ranchi	ranchicatching22	Ranchi Vaccinations	R-101214093712-87-1163	ranchi ward-32	Ward 32	First	0	0	Free Roaming	Male	Adult	Neutered	marked and released	Healthy	1 emaciated	1
Dec	2014-12-10	30/12/1899 00:00:00	2014-12-10	Jharkhand	Ranchi	ranchicatching22	Ranchi Vaccinations	R-101214090957-87-1153	ranchi ward-32	Ward 32	First	0	0	Free Roaming	Male	Adult	Neutered	marked and released	Healthy	1 emaciated	1
Dec	2014-12-10	30/12/1899 00:00:00	2014-12-10	Jharkhand	Ranchi	ranchicatching22	Ranchi Vaccinations	R-101214093251-87-1162	ranchi ward-32	Ward 32	First	0	0	Free Roaming	Male	Adult	Neutered	marked and released	Healthy	1 emaciated	1
Dec	2014-12-10	30/12/1899 00:00:00	2014-12-10	Jharkhand	Ranchi	ranchicatching22	Ranchi Vaccinations	R-101214092847-87-1160	ranchi ward-32	Ward 32	First	0	0	Free Roaming	Male	Adult	Neutered	marked and released	Healthy	1 emaciated	1
Dec	2014-12-10	30/12/1899 00:00:00	2014-12-10	Jharkhand	Ranchi	ranchicatching22	Ranchi Vaccinations	R-101214092500-87-1158	ranchi ward-32	Ward 32	First	0	0	Free Roaming	Male	Adult	Neutered	marked and released	Healthy	1 emaciated	1
Dec	2014-12-10	30/12/1899 00:00:00	2014-12-10	Jharkhand	Ranchi	ranchicatching22	Ranchi Vaccinations	R-101214095443-87-1167	ranchi ward-32	Ward 32	First	0	0	Free Roaming	Male	Adult	Neutered	marked and released	Healthy	1 emaciated	1
Dec	2014-12-10	30/12/1899 00:00:00	2014-12-10	Jharkhand	Ranchi	ranchicatching22	Ranchi Vaccinations	R-101214095935-87-1169	ranchi ward-32	Ward 32	First	0	0	Free Roaming	Female	Adult	Neutered	marked and released	Healthy	1 emaciated	1
Dec	2014-12-10	30/12/1899 00:00:00	2014-12-10	Jharkhand	Ranchi	ranchicatching22	Ranchi Vaccinations	R-101214105821-87-1186	ranchi ward-33	Ward 33	First	0	0	Free Roaming	Male	Adult	Entire	clinic(neutering)	Healthy	1 emaciated	1
Dec	2014-12-10	30/12/1899 00:00:00	2014-12-10	Jharkhand	Ranchi	ranchicatching22	Ranchi Vaccinations	R-101214111402-87-1193	ranchi ward-33	Ward 33	First	0	0	Free Roaming	Male	Adult	Entire	clinic(neutering)	Healthy	1 emaciated	2
Dec	2014-12-10	30/12/1899 00:00:00	2014-12-10	Jharkhand	Ranchi	ranchicatching22	Ranchi Vaccinations	R-101214110402-87-1189	ranchi ward-33	Ward 33	First	0	0	Free Roaming	Female	Adult	Entire	clinic(neutering)	Healthy	1 emaciated	2
Dec	2014-12-10	30/12/1899 00:00:00	2014-12-10	Jharkhand	Ranchi	ranchicatching22	Ranchi Vaccinations	R-101214122209-87-1223	ranchi ward-33	Ward 33	First	0	0	Free Roaming	Male	Adult	Entire	clinic(neutering)	Healthy	1 emaciated	1
Dec	2014-12-10	30/12/1899 00:00:00	2014-12-10	Jharkhand	Ranchi	ranchicatching22	Ranchi Vaccinations	R-101214111916-87-1199	ranchi ward-33	Ward 33	First	0	0	Free Roaming	Male	Adult	Entire	clinic(neutering)	Healthy	1 emaciated	3
Dec	2014-12-10	30/12/1899 00:00:00	2014-12-10	Jharkhand	Ranchi	ranchicatching22	Ranchi Vaccinations	R-101214110336-87-1188	ranchi ward-33	Ward 33	First	0	0	Free Roaming	Female	Adult	Entire	clinic(neutering)	Healthy	1 emaciated	2
Dec	2014-12-10	30/12/1899 00:00:00	2014-12-10	Jharkhand	Ranchi	ranchicatching22	Ranchi Vaccinations	R-101214110425-87-1190	ranchi ward-33	Ward 33	First	0	0	Free Roaming	Female	Adult	Entire	clinic(neutering)	Healthy	1 emaciated	2
Dec	2014-12-10	30/12/1899 00:00:00	2014-12-10	Jharkhand	Ranchi	ranchicatching22	Ranchi Vaccinations	R-101214111456-87-1194	ranchi ward-33	Ward 33	First	0	0	Free Roaming	Female	Puppy	Entire	marked and released	Healthy	1 emaciated	1
Dec	2014-12-10	30/12/1899 00:00:00	2014-12-10	Jharkhand	Ranchi	ranchicatching22	Ranchi Vaccinations	R-101214120026-87-1213	ranchi ward-33	Ward 33	First	0	0	Free Roaming	Female	Puppy	Entire	marked and released	Healthy	1 emaciated	1
Dec	2014-12-10	30/12/1899 00:00:00	2014-12-10	Jharkhand	Ranchi	ranchicatching22	Ranchi Vaccinations	R-101214121825-87-1222	ranchi ward-33	Ward 33	First	0	0	Free Roaming	Female	Adult	Entire	marked and released	Healthy	1 emaciated	1
Dec	2014-12-10	30/12/1899 00:00:00	2014-12-10	Jharkhand	Ranchi	ranchicatching22	Ranchi Vaccinations	R-101214123616-87-1231	ranchi ward-33	Ward 33	First	0	0	Free Roaming	Female	Adult	Entire	marked and released	Healthy	1 emaciated	1
Dec	2014-12-10	30/12/1899 00:00:00	2014-12-10	Jharkhand	Ranchi	ranchicatching22	Ranchi Vaccinations	R-101214130457-87-1262	ranchi ward-33	Ward 33	First	0	0	Free Roaming	Female	Adult	Entire	marked and released	Healthy	1 emaciated	1
Dec	2014-12-10	30/12/1899 00:00:00	2014-12-10	Jharkhand	Ranchi	ranchicatching22	Ranchi Vaccinations	R-101214101717-87-1171	ranchi ward-33	Ward 33	First	0	0	Free Roaming	Male	Puppy	Entire	marked and released	Healthy	1 emaciated	1
Dec	2014-12-10	30/12/1899 00:00:00	2014-12-10	Jharkhand	Ranchi	ranchicatching22	Ranchi Vaccinations	R-101214120003-87-1212	ranchi ward-33	Ward 33	First	0	0	Free Roaming	Female	Adult	Entire	marked and released	Healthy	1 emaciated	1
Dec	2014-12-10	30/12/1899 00:00:00	2014-12-10	Jharkhand	Ranchi	ranchicatching22	Ranchi Vaccinations	R-101214115909-87-1210	ranchi ward-33	Ward 33	First	0	0	Free Roaming	Male	Puppy	Entire	marked and released	Healthy	1 emaciated	1
Dec	2014-12-10	30/12/1899 00:00:00	2014-12-10	Jharkhand	Ranchi	ranchicatching22	Ranchi Vaccinations	R-101214115819-87-1209	ranchi ward-33	Ward 33	First	0	0	Free Roaming	Female	Puppy	Entire	marked and released	Healthy	1 emaciated	1
Dec	2014-12-10	30/12/1899 00:00:00	2014-12-10	Jharkhand	Ranchi	ranchicatching22	Ranchi Vaccinations	R-101214113916-87-1202	ranchi ward-33	Ward 33	First	0	0	Free Roaming	Female	Adult	Entire	marked and released	Healthy	1 emaciated	1
Dec	2014-12-10	30/12/1899 00:00:00	2014-12-10	Jharkhand	Ranchi	ranchicatching22	Ranchi Vaccinations	R-101214120830-87-1217	ranchi ward-33	Ward 33	First	0	0	Free Roaming	Female	Adult	Entire	marked and released	Healthy	1 emaciated	1
Dec	2014-12-10	30/12/1899 00:00:00	2014-12-10	Jharkhand	Ranchi	ranchicatching22	Ranchi Vaccinations	R-101214124226-87-1235	ranchi ward-33	Ward 33	First	0	0	Free Roaming	Female	Puppy	Entire	marked and released	Healthy	1 emaciated	1
Dec	2014-12-10	30/12/1899 00:00:00	2014-12-10	Jharkhand	Ranchi	ranchicatching22	Ranchi Vaccinations	R-101214124204-87-1234	ranchi ward-33	Ward 33	First	0	0	Free Roaming	Male	Puppy	Entire	marked and released	Healthy	1 emaciated	1
Dec	2014-12-10	30/12/1899 00:00:00	2014-12-10	Jharkhand	Ranchi	ranchicatching22	Ranchi Vaccinations	R-101214125207-87-1245	ranchi ward-33	Ward 33	First	0	0	Free Roaming	Female	Adult	Entire	marked and released	Healthy	1 emaciated	1
Dec	2014-12-10	30/12/1899 00:00:00	2014-12-10	Jharkhand	Ranchi	ranchicatching22	Ranchi Vaccinations	R-101214101736-87-1172	ranchi ward-33	Ward 33	First	0	0	Free Roaming	Male	Puppy	Entire	marked and released	Healthy	1 emaciated	1
Dec	2014-12-10	30/12/1899 00:00:00	2014-12-10	Jharkhand	Ranchi	ranchicatching22	Ranchi Vaccinations	R-101214101755-87-1173	ranchi ward-33	Ward 33	First	0	0	Free Roaming	Female	Adult	Entire	marked and released	Healthy	1 emaciated	1
Dec	2014-12-10	30/12/1899 00:00:00	2014-12-10	Jharkhand	Ranchi	ranchicatching22	Ranchi Vaccinations	R-101214111819-87-1197	ranchi ward-33	Ward 33	First	0	0	Free Roaming	Male	Puppy	Entire	marked and released	Healthy	1 emaciated	1
Dec	2014-12-10	30/12/1899 00:00:00	2014-12-10	Jharkhand	Ranchi	ranchicatching22	Ranchi Vaccinations	R-101214111643-87-1196	ranchi ward-33	Ward 33	First	0	0	Free Roaming	Male	Puppy	Entire	marked and released	Healthy	1 emaciated	1
Dec	2014-12-10	30/12/1899 00:00:00	2014-12-10	Jharkhand	Ranchi	ranchicatching22	Ranchi Vaccinations	R-101214111609-87-1195	ranchi ward-33	Ward 33	First	0	0	Free Roaming	Female	Puppy	Entire	marked and released	Healthy	1 emaciated	1
Dec	2014-12-10	30/12/1899 00:00:00	2014-12-10	Jharkhand	Ranchi	ranchicatching22	Ranchi Vaccinations	R-101214101635-87-1170	ranchi ward-33	Ward 33	First	0	0	Free Roaming	Unknown	Puppy	Entire	marked and released	Healthy	1 emaciated	1
Dec	2014-12-10	30/12/1899 00:00:00	2014-12-10	Jharkhand	Ranchi	ranchicatching22	Ranchi Vaccinations	R-101214101828-87-1174	ranchi ward-33	Ward 33	First	0	0	Free Roaming	Female	Puppy	Entire	marked and released	Healthy	1 emaciated	1
Dec	2014-12-10	30/12/1899 00:00:00	2014-12-10	Jharkhand	Ranchi	ranchicatching22	Ranchi Vaccinations	R-101214111848-87-1198	ranchi ward-33	Ward 33	First	0	0	Free Roaming	Female	Puppy	Entire	marked and released	Healthy	1 emaciated	1
Dec	2014-12-10	30/12/1899 00:00:00	2014-12-10	Jharkhand	Ranchi	ranchicatching22	Ranchi Vaccinations	R-101214115933-87-1211	ranchi ward-33	Ward 33	First	0	0	Free Roaming	Male	Puppy	Entire	marked and released	Healthy	1 emaciated	1
Dec	2014-12-10	30/12/1899 00:00:00	2014-12-10	Jharkhand	Ranchi	ranchicatching22	Ranchi Vaccinations	R-101214114838-87-1203	ranchi ward-33	Ward 33	First	0	0	Free Roaming	Female	Adult	Entire	marked and released	Healthy	1 emaciated	1
Dec	2014-12-10	30/12/1899 00:00:00	2014-12-10	Jharkhand	Ranchi	ranchicatching22	Ranchi Vaccinations	R-101214122813-87-1226	ranchi ward-33	Ward 33	First	0	0	Free Roaming	Male	Adult	Entire	marked and released	Healthy	1 emaciated	1
Dec	2014-12-10	30/12/1899 00:00:00	2014-12-10	Jharkhand	Ranchi	ranchicatching22	Ranchi Vaccinations	R-101214121753-87-1220	ranchi ward-33	Ward 33	First	0	0	Free Roaming	Male	Adult	Entire	marked and released	Healthy	1 emaciated	1
Dec	2014-12-10	30/12/1899 00:00:00	2014-12-10	Jharkhand	Ranchi	ranchicatching22	Ranchi Vaccinations	R-101214124304-87-1237	ranchi ward-33	Ward 33	First	0	0	Free Roaming	Male	Puppy	Entire	marked and released	Healthy	1 emaciated	1
Dec	2014-12-10	30/12/1899 00:00:00	2014-12-10	Jharkhand	Ranchi	ranchicatching22	Ranchi Vaccinations	R-101214112933-87-1200	ranchi ward-33	Ward 33	First	0	0	Free Roaming	Male	Adult	Entire	marked and released	Healthy	1 emaciated	1
Dec	2014-12-10	30/12/1899 00:00:00	2014-12-10	Jharkhand	Ranchi	ranchicatching22	Ranchi Vaccinations	R-101214120416-87-1216	ranchi ward-33	Ward 33	First	0	0	Free Roaming	Male	Adult	Entire	marked and released	Healthy	1 emaciated	1
Dec	2014-12-10	30/12/1899 00:00:00	2014-12-10	Jharkhand	Ranchi	ranchicatching22	Ranchi Vaccinations	R-101214124247-87-1236	ranchi ward-33	Ward 33	First	0	0	Free Roaming	Female	Puppy	Entire	marked and released	Healthy	1 emaciated	1
Dec	2014-12-10	30/12/1899 00:00:00	2014-12-10	Jharkhand	Ranchi	ranchicatching22	Ranchi Vaccinations	R-101214124005-87-1233	ranchi ward-33	Ward 33	First	0	0	Free Roaming	Male	Puppy	Entire	marked and released	Healthy	1 emaciated	1
Dec	2014-12-10	30/12/1899 00:00:00	2014-12-10	Jharkhand	Ranchi	ranchicatching22	Ranchi Vaccinations	R-101214125539-87-1248	ranchi ward-33	Ward 33	First	0	0	Free Roaming	Female	Adult	Entire	marked and released	Healthy	1 emaciated	1
Dec	2014-12-10	30/12/1899 00:00:00	2014-12-10	Jharkhand	Ranchi	ranchicatching22	Ranchi Vaccinations	R-101214102813-87-1176	ranchi ward-33	Ward 33	First	0	0	Owner Present	Male	Adult	Entire	marked and released	Healthy	1 emaciated	1
Dec	2014-12-10	30/12/1899 00:00:00	2014-12-10	Jharkhand	Ranchi	ranchicatching22	Ranchi Vaccinations	R-101214105803-87-1185	ranchi ward-33	Ward 33	First	0	0	Owner Present	Male	Adult	Entire	marked and released	Healthy	1 emaciated	1
Dec	2014-12-10	30/12/1899 00:00:00	2014-12-10	Jharkhand	Ranchi	ranchicatching22	Ranchi Vaccinations	R-101214105725-87-1183	ranchi ward-33	Ward 33	First	0	0	Free Roaming	Male	Adult	Neutered	marked and released	Healthy	1 emaciated	1
Dec	2014-12-10	30/12/1899 00:00:00	2014-12-10	Jharkhand	Ranchi	ranchicatching22	Ranchi Vaccinations	R-101214104903-87-1182	ranchi ward-33	Ward 33	First	0	0	Free Roaming	Male	Adult	Neutered	marked and released	Healthy	1 emaciated	1
Dec	2014-12-10	30/12/1899 00:00:00	2014-12-10	Jharkhand	Ranchi	ranchicatching22	Ranchi Vaccinations	R-101214104824-87-1181	ranchi ward-33	Ward 33	First	0	0	Free Roaming	Male	Adult	Neutered	marked and released	Healthy	1 emaciated	1
Dec	2014-12-10	30/12/1899 00:00:00	2014-12-10	Jharkhand	Ranchi	ranchicatching22	Ranchi Vaccinations	R-101214120113-87-1214	ranchi ward-33	Ward 33	First	0	0	Free Roaming	Male	Adult	Neutered	marked and released	Healthy	1 emaciated	1
Dec	2014-12-10	30/12/1899 00:00:00	2014-12-10	Jharkhand	Ranchi	ranchicatching22	Ranchi Vaccinations	R-101214115601-87-1208	ranchi ward-33	Ward 33	First	0	0	Free Roaming	Male	Adult	Neutered	marked and released	Healthy	1 emaciated	1
Dec	2014-12-10	30/12/1899 00:00:00	2014-12-10	Jharkhand	Ranchi	ranchicatching22	Ranchi Vaccinations	R-101214115514-87-1206	ranchi ward-33	Ward 33	First	0	0	Free Roaming	Male	Adult	Neutered	marked and released	Healthy	1 emaciated	1
Dec	2014-12-10	30/12/1899 00:00:00	2014-12-10	Jharkhand	Ranchi	ranchicatching22	Ranchi Vaccinations	R-101214122724-87-1224	ranchi ward-33	Ward 33	First	0	0	Free Roaming	Male	Adult	Neutered	marked and released	Healthy	1 emaciated	1
Dec	2014-12-10	30/12/1899 00:00:00	2014-12-10	Jharkhand	Ranchi	ranchicatching22	Ranchi Vaccinations	R-101214125130-87-1244	ranchi ward-33	Ward 33	First	0	0	Free Roaming	Male	Adult	Neutered	marked and released	Healthy	1 emaciated	1
Dec	2014-12-10	30/12/1899 00:00:00	2014-12-10	Jharkhand	Ranchi	ranchicatching22	Ranchi Vaccinations	R-101214124645-87-1240	ranchi ward-33	Ward 33	First	0	0	Free Roaming	Male	Adult	Neutered	marked and released	Healthy	1 emaciated	1
Dec	2014-12-10	30/12/1899 00:00:00	2014-12-10	Jharkhand	Ranchi	ranchicatching22	Ranchi Vaccinations	R-101214124348-87-1239	ranchi ward-33	Ward 33	First	0	0	Free Roaming	Male	Adult	Neutered	marked and released	Healthy	1 emaciated	2
Dec	2014-12-10	30/12/1899 00:00:00	2014-12-10	Jharkhand	Ranchi	ranchicatching22	Ranchi Vaccinations	R-101214130238-87-1258	ranchi ward-33	Ward 33	First	0	0	Free Roaming	Male	Adult	Neutered	marked and released	Healthy	1 emaciated	1
Dec	2014-12-10	30/12/1899 00:00:00	2014-12-10	Jharkhand	Ranchi	ranchicatching22	Ranchi Vaccinations	R-101214125647-87-1250	ranchi ward-33	Ward 33	First	0	0	Free Roaming	Male	Adult	Neutered	marked and released	Healthy	1 emaciated	1
Dec	2014-12-10	30/12/1899 00:00:00	2014-12-10	Jharkhand	Ranchi	ranchicatching22	Ranchi Vaccinations	R-101214130622-87-1265	ranchi ward-33	Ward 33	First	0	0	Free Roaming	Male	Adult	Neutered	marked and released	Healthy	1 emaciated	1
Dec	2014-12-10	30/12/1899 00:00:00	2014-12-10	Jharkhand	Ranchi	ranchicatching22	Ranchi Vaccinations	R-101214130420-87-1261	ranchi ward-33	Ward 33	First	0	0	Free Roaming	Male	Adult	Neutered	marked and released	Healthy	1 emaciated	1
Dec	2014-12-10	30/12/1899 00:00:00	2014-12-10	Jharkhand	Ranchi	ranchicatching22	Ranchi Vaccinations	R-101214104504-87-1179	ranchi ward-33	Ward 33	First	0	0	Free Roaming	Female	Adult	Neutered	marked and released	Healthy	1 emaciated	1
Dec	2014-12-10	30/12/1899 00:00:00	2014-12-10	Jharkhand	Ranchi	ranchicatching22	Ranchi Vaccinations	R-101214110650-87-1192	ranchi ward-33	Ward 33	First	0	0	Free Roaming	Female	Adult	Neutered	marked and released	Healthy	1 emaciated	1
Dec	2014-12-10	30/12/1899 00:00:00	2014-12-10	Jharkhand	Ranchi	ranchicatching22	Ranchi Vaccinations	R-101214114853-87-1204	ranchi ward-33	Ward 33	First	0	0	Free Roaming	Male	Adult	Neutered	marked and released	Healthy	1 emaciated	1
Dec	2014-12-10	30/12/1899 00:00:00	2014-12-10	Jharkhand	Ranchi	ranchicatching22	Ranchi Vaccinations	R-101214121809-87-1221	ranchi ward-33	Ward 33	First	0	0	Free Roaming	Male	Adult	Neutered	marked and released	Healthy	1 emaciated	1
Dec	2014-12-10	30/12/1899 00:00:00	2014-12-10	Jharkhand	Ranchi	ranchicatching22	Ranchi Vaccinations	R-101214121532-87-1219	ranchi ward-33	Ward 33	First	0	0	Free Roaming	Female	Adult	Neutered	marked and released	Healthy	1 emaciated	1
Dec	2014-12-10	30/12/1899 00:00:00	2014-12-10	Jharkhand	Ranchi	ranchicatching22	Ranchi Vaccinations	R-101214120243-87-1215	ranchi ward-33	Ward 33	First	0	0	Free Roaming	Male	Adult	Neutered	marked and released	Healthy	1 emaciated	1
Dec	2014-12-10	30/12/1899 00:00:00	2014-12-10	Jharkhand	Ranchi	ranchicatching22	Ranchi Vaccinations	R-101214130013-87-1255	ranchi ward-33	Ward 33	First	0	0	Free Roaming	Male	Adult	Neutered	marked and released	Healthy	1 emaciated	1
Dec	2014-12-10	30/12/1899 00:00:00	2014-12-10	Jharkhand	Ranchi	ranchicatching22	Ranchi Vaccinations	R-101214125908-87-1253	ranchi ward-33	Ward 33	First	0	0	Free Roaming	Male	Adult	Neutered	marked and released	Healthy	1 emaciated	1
Dec	2014-12-10	30/12/1899 00:00:00	2014-12-10	Jharkhand	Ranchi	ranchicatching22	Ranchi Vaccinations	R-101214125745-87-1251	ranchi ward-33	Ward 33	First	0	0	Free Roaming	Male	Adult	Neutered	marked and released	Healthy	1 emaciated	1
Dec	2014-12-10	30/12/1899 00:00:00	2014-12-10	Jharkhand	Ranchi	ranchicatching22	Ranchi Vaccinations	R-101214125441-87-1247	ranchi ward-33	Ward 33	First	0	0	Free Roaming	Male	Adult	Neutered	marked and released	Healthy	1 emaciated	1
Dec	2014-12-10	30/12/1899 00:00:00	2014-12-10	Jharkhand	Ranchi	ranchicatching22	Ranchi Vaccinations	R-101214125303-87-1246	ranchi ward-33	Ward 33	First	0	0	Free Roaming	Male	Adult	Neutered	marked and released	Healthy	1 emaciated	1
Dec	2014-12-10	30/12/1899 00:00:00	2014-12-10	Jharkhand	Ranchi	ranchicatching22	Ranchi Vaccinations	R-101214103509-87-1177	ranchi ward-33	Ward 33	First	0	0	Free Roaming	Male	Adult	Neutered	marked and released	Healthy	1 emaciated	1
Dec	2014-12-10	30/12/1899 00:00:00	2014-12-10	Jharkhand	Ranchi	ranchicatching22	Ranchi Vaccinations	R-101214105744-87-1184	ranchi ward-33	Ward 33	First	0	0	Free Roaming	Male	Adult	Neutered	marked and released	Healthy	1 emaciated	1
Dec	2014-12-10	30/12/1899 00:00:00	2014-12-10	Jharkhand	Ranchi	ranchicatching22	Ranchi Vaccinations	R-101214101910-87-1175	ranchi ward-33	Ward 33	First	0	0	Free Roaming	Male	Adult	Neutered	marked and released	Healthy	1 emaciated	1
Dec	2014-12-10	30/12/1899 00:00:00	2014-12-10	Jharkhand	Ranchi	ranchicatching22	Ranchi Vaccinations	R-101214105846-87-1187	ranchi ward-33	Ward 33	First	0	0	Free Roaming	Male	Adult	Neutered	marked and released	Healthy	1 emaciated	1
Dec	2014-12-10	30/12/1899 00:00:00	2014-12-10	Jharkhand	Ranchi	ranchicatching22	Ranchi Vaccinations	R-101214104628-87-1180	ranchi ward-33	Ward 33	First	0	0	Free Roaming	Female	Adult	Neutered	marked and released	Healthy	1 emaciated	1
Dec	2014-12-10	30/12/1899 00:00:00	2014-12-10	Jharkhand	Ranchi	ranchicatching22	Ranchi Vaccinations	R-101214104418-87-1178	ranchi ward-33	Ward 33	First	0	0	Free Roaming	Male	Adult	Neutered	marked and released	Healthy	1 emaciated	1
Dec	2014-12-10	30/12/1899 00:00:00	2014-12-10	Jharkhand	Ranchi	ranchicatching22	Ranchi Vaccinations	R-101214110443-87-1191	ranchi ward-33	Ward 33	First	0	0	Free Roaming	Male	Adult	Neutered	marked and released	Healthy	1 emaciated	1
Dec	2014-12-10	30/12/1899 00:00:00	2014-12-10	Jharkhand	Ranchi	ranchicatching22	Ranchi Vaccinations	R-101214123355-87-1229	ranchi ward-33	Ward 33	First	0	0	Free Roaming	Male	Adult	Neutered	marked and released	Healthy	1 emaciated	1
Dec	2014-12-10	30/12/1899 00:00:00	2014-12-10	Jharkhand	Ranchi	ranchicatching22	Ranchi Vaccinations	R-101214122947-87-1228	ranchi ward-33	Ward 33	First	0	0	Free Roaming	Male	Adult	Neutered	marked and released	Healthy	1 emaciated	1
Dec	2014-12-10	30/12/1899 00:00:00	2014-12-10	Jharkhand	Ranchi	ranchicatching22	Ranchi Vaccinations	R-101214122743-87-1225	ranchi ward-33	Ward 33	First	0	0	Free Roaming	Female	Adult	Neutered	marked and released	Healthy	1 emaciated	1
Dec	2014-12-10	30/12/1899 00:00:00	2014-12-10	Jharkhand	Ranchi	ranchicatching22	Ranchi Vaccinations	R-101214124748-87-1241	ranchi ward-33	Ward 33	First	0	0	Free Roaming	Female	Adult	Neutered	marked and released	Healthy	1 emaciated	1
Dec	2014-12-10	30/12/1899 00:00:00	2014-12-10	Jharkhand	Ranchi	ranchicatching22	Ranchi Vaccinations	R-101214124321-87-1238	ranchi ward-33	Ward 33	First	0	0	Free Roaming	Male	Adult	Neutered	marked and released	Healthy	1 emaciated	1
Dec	2014-12-10	30/12/1899 00:00:00	2014-12-10	Jharkhand	Ranchi	ranchicatching22	Ranchi Vaccinations	R-101214123452-87-1230	ranchi ward-33	Ward 33	First	0	0	Free Roaming	Male	Adult	Neutered	marked and released	Healthy	1 emaciated	1
Dec	2014-12-10	30/12/1899 00:00:00	2014-12-10	Jharkhand	Ranchi	ranchicatching22	Ranchi Vaccinations	R-101214130324-87-1259	ranchi ward-33	Ward 33	First	0	0	Free Roaming	Male	Adult	Neutered	marked and released	Healthy	1 emaciated	1
Dec	2014-12-10	30/12/1899 00:00:00	2014-12-10	Jharkhand	Ranchi	ranchicatching22	Ranchi Vaccinations	R-101214130158-87-1257	ranchi ward-33	Ward 33	First	0	0	Free Roaming	Male	Adult	Neutered	marked and released	Healthy	1 emaciated	1
Dec	2014-12-10	30/12/1899 00:00:00	2014-12-10	Jharkhand	Ranchi	ranchicatching22	Ranchi Vaccinations	R-101214125951-87-1254	ranchi ward-33	Ward 33	First	0	0	Free Roaming	Male	Adult	Neutered	marked and released	Healthy	1 emaciated	1
Dec	2014-12-10	30/12/1899 00:00:00	2014-12-10	Jharkhand	Ranchi	ranchicatching22	Ranchi Vaccinations	R-101214130523-87-1263	ranchi ward-33	Ward 33	First	0	0	Free Roaming	Male	Adult	Neutered	marked and released	Healthy	1 emaciated	1
Dec	2014-12-10	30/12/1899 00:00:00	2014-12-10	Jharkhand	Ranchi	ranchicatching22	Ranchi Vaccinations	R-101214130354-87-1260	ranchi ward-33	Ward 33	First	0	0	Free Roaming	Female	Adult	Neutered	marked and released	Healthy	1 emaciated	1
Dec	2014-12-10	30/12/1899 00:00:00	2014-12-10	Jharkhand	Ranchi	ranchicatching22	Ranchi Vaccinations	R-101214115530-87-1207	ranchi ward-33	Ward 33	First	0	0	Free Roaming	Female	Adult	Neutered	marked and released	Healthy	1 emaciated	1
Dec	2014-12-10	30/12/1899 00:00:00	2014-12-10	Jharkhand	Ranchi	ranchicatching22	Ranchi Vaccinations	R-101214115026-87-1205	ranchi ward-33	Ward 33	First	0	0	Free Roaming	Male	Adult	Neutered	marked and released	Healthy	1 emaciated	1
Dec	2014-12-10	30/12/1899 00:00:00	2014-12-10	Jharkhand	Ranchi	ranchicatching22	Ranchi Vaccinations	R-101214113253-87-1201	ranchi ward-33	Ward 33	First	0	0	Free Roaming	Male		Neutered	marked and released	Healthy	1 emaciated	1
Dec	2014-12-10	30/12/1899 00:00:00	2014-12-10	Jharkhand	Ranchi	ranchicatching22	Ranchi Vaccinations	R-101214122917-87-1227	ranchi ward-33	Ward 33	First	0	0	Free Roaming	Male	Adult	Neutered	marked and released	Healthy	1 emaciated	1
Dec	2014-12-10	30/12/1899 00:00:00	2014-12-10	Jharkhand	Ranchi	ranchicatching22	Ranchi Vaccinations	R-101214120919-87-1218	ranchi ward-33	Ward 33	First	0	0	Free Roaming	Male	Adult	Neutered	marked and released	Healthy	1 emaciated	1
Dec	2014-12-10	30/12/1899 00:00:00	2014-12-10	Jharkhand	Ranchi	ranchicatching22	Ranchi Vaccinations	R-101214125054-87-1243	ranchi ward-33	Ward 33	First	0	0	Free Roaming	Male	Adult	Neutered	marked and released	Healthy	1 emaciated	1
Dec	2014-12-10	30/12/1899 00:00:00	2014-12-10	Jharkhand	Ranchi	ranchicatching22	Ranchi Vaccinations	R-101214124932-87-1242	ranchi ward-33	Ward 33	First	0	0	Free Roaming	Male	Adult	Neutered	marked and released	Healthy	1 emaciated	1
Dec	2014-12-10	30/12/1899 00:00:00	2014-12-10	Jharkhand	Ranchi	ranchicatching22	Ranchi Vaccinations	R-101214123753-87-1232	ranchi ward-33	Ward 33	First	0	0	Free Roaming	Male	Adult	Neutered	marked and released	Healthy	1 emaciated	1
Dec	2014-12-10	30/12/1899 00:00:00	2014-12-10	Jharkhand	Ranchi	ranchicatching22	Ranchi Vaccinations	R-101214130110-87-1256	ranchi ward-33	Ward 33	First	0	0	Free Roaming	Male	Adult	Neutered	marked and released	Healthy	1 emaciated	1
Dec	2014-12-10	30/12/1899 00:00:00	2014-12-10	Jharkhand	Ranchi	ranchicatching22	Ranchi Vaccinations	R-101214125805-87-1252	ranchi ward-33	Ward 33	First	0	0	Free Roaming	Female	Adult	Neutered	marked and released	Healthy	1 emaciated	1
Dec	2014-12-10	30/12/1899 00:00:00	2014-12-10	Jharkhand	Ranchi	ranchicatching22	Ranchi Vaccinations	R-101214125613-87-1249	ranchi ward-33	Ward 33	First	0	0	Free Roaming	Female	Adult	Neutered	marked and released	Healthy	1 emaciated	1
Dec	2014-12-10	30/12/1899 00:00:00	2014-12-10	Jharkhand	Ranchi	ranchicatching22	Ranchi Vaccinations	R-101214130554-87-1264	ranchi ward-33	Ward 33	First	0	0	Free Roaming	Male	Adult	Neutered	marked and released	Healthy	1 emaciated	1
Dec	2014-12-11	30/12/1899 00:00:00	2014-12-11	Jharkhand	Ranchi	ranchicatching22	Ranchi Vaccinations	R-111214131308-87-1378	ranchi ward-33	Ward 33	First	23.3875	85.3029	Free Roaming	Male	Adult	Entire	clinic(neutering)	Healthy	1 emaciated	1
Dec	2014-12-11	30/12/1899 00:00:00	2014-12-11	Jharkhand	Ranchi	ranchicatching22	Ranchi Vaccinations	R-111214124828-87-1371	ranchi ward-33	Ward 33	First	23.3888	85.302	Free Roaming	Male	Adult	Entire	clinic(neutering)	Healthy	1 emaciated	1
Dec	2014-12-11	30/12/1899 00:00:00	2014-12-11	Jharkhand	Ranchi	ranchicatching22	Ranchi Vaccinations	R-111214125450-87-1374	ranchi ward-33	Ward 33	First	23.389	85.3037	Free Roaming	Female	Adult	Entire	clinic(neutering)	Healthy	1 emaciated	1
Dec	2014-12-11	30/12/1899 00:00:00	2014-12-11	Jharkhand	Ranchi	ranchicatching22	Ranchi Vaccinations	R-111214125351-87-1372	ranchi ward-33	Ward 33	First	23.389	85.3037	Free Roaming	Male	Adult	Entire	clinic(neutering)	Healthy	1 emaciated	1
Dec	2014-12-11	30/12/1899 00:00:00	2014-12-11	Jharkhand	Ranchi	ranchicatching22	Ranchi Vaccinations	R-111214100804-87-1295	ranchi ward-33	Ward 33	First	23.3905	85.3013	Free Roaming	Female	Adult	Entire	clinic(neutering)	Healthy	1 emaciated	1
Dec	2014-12-11	30/12/1899 00:00:00	2014-12-11	Jharkhand	Ranchi	ranchicatching22	Ranchi Vaccinations	R-111214100745-87-1294	ranchi ward-33	Ward 33	First	23.3905	85.3013	Free Roaming	Male	Adult	Entire	clinic(neutering)	Healthy	1 emaciated	1
Dec	2014-12-11	30/12/1899 00:00:00	2014-12-11	Jharkhand	Ranchi	ranchicatching22	Ranchi Vaccinations	R-111214102022-87-1304	ranchi ward-33	Ward 33	First	23.3915	85.3003	Free Roaming	Male	Adult	Entire	clinic(neutering)	Healthy	1 emaciated	1
Dec	2014-12-11	30/12/1899 00:00:00	2014-12-11	Jharkhand	Ranchi	ranchicatching22	Ranchi Vaccinations	R-111214111804-87-1336	ranchi ward-33	Ward 33	First	23.3938	85.3013	Free Roaming	Male	Adult	Entire	clinic(neutering)	Healthy	1 emaciated	1
Dec	2014-12-11	30/12/1899 00:00:00	2014-12-11	Jharkhand	Ranchi	ranchicatching22	Ranchi Vaccinations	R-111214092543-87-1286	ranchi ward-33	Ward 33	First	23.3881	85.2993	Free Roaming	Male	Adult	Neutered	clinic(neutering)	Healthy	1 emaciated	1
Dec	2014-12-11	30/12/1899 00:00:00	2014-12-11	Jharkhand	Ranchi	ranchicatching22	Ranchi Vaccinations	R-111214131334-87-1379	ranchi ward-33	Ward 33	First	23.3875	85.303	Free Roaming	Male	Adult	Entire	marked and released	Healthy	1 emaciated	1
Dec	2014-12-11	30/12/1899 00:00:00	2014-12-11	Jharkhand	Ranchi	ranchicatching22	Ranchi Vaccinations	R-111214124023-87-1367	ranchi ward-33	Ward 33	First	23.3884	85.3012	Free Roaming	Female	Adult	Entire	marked and released	Healthy	1 emaciated	1
Dec	2014-12-11	30/12/1899 00:00:00	2014-12-11	Jharkhand	Ranchi	ranchicatching22	Ranchi Vaccinations	R-111214093212-87-1290	ranchi ward-33	Ward 33	First	23.3892	85.2999	Free Roaming	Female	Adult	Entire	marked and released	Healthy	1 emaciated	1
Dec	2014-12-11	30/12/1899 00:00:00	2014-12-11	Jharkhand	Ranchi	ranchicatching22	Ranchi Vaccinations	R-111214093958-87-1291	ranchi ward-33	Ward 33	First	23.39	85.3001	Free Roaming	Male	Puppy	Entire	marked and released	Healthy	1 emaciated	1
Dec	2014-12-11	30/12/1899 00:00:00	2014-12-11	Jharkhand	Ranchi	ranchicatching22	Ranchi Vaccinations	R-111214100823-87-1296	ranchi ward-33	Ward 33	First	23.3905	85.3013	Free Roaming	Male	Puppy	Entire	marked and released	Healthy	1 emaciated	1
Dec	2014-12-11	30/12/1899 00:00:00	2014-12-11	Jharkhand	Ranchi	ranchicatching22	Ranchi Vaccinations	R-111214101701-87-1303	ranchi ward-33	Ward 33	First	23.3906	85.3014	Free Roaming	Male	Puppy	Entire	marked and released	Healthy	1 emaciated	1
Dec	2014-12-11	30/12/1899 00:00:00	2014-12-11	Jharkhand	Ranchi	ranchicatching22	Ranchi Vaccinations	R-111214101459-87-1298	ranchi ward-33	Ward 33	First	23.3908	85.3013	Free Roaming	Male	Puppy	Entire	marked and released	Healthy	1 emaciated	1
Dec	2014-12-11	30/12/1899 00:00:00	2014-12-11	Jharkhand	Ranchi	ranchicatching22	Ranchi Vaccinations	R-111214101418-87-1297	ranchi ward-33	Ward 33	First	23.3908	85.3013	Free Roaming	Male	Puppy	Entire	marked and released	Healthy	1 emaciated	1
Dec	2014-12-11	30/12/1899 00:00:00	2014-12-11	Jharkhand	Ranchi	ranchicatching22	Ranchi Vaccinations	R-111214101514-87-1299	ranchi ward-33	Ward 33	First	23.3908	85.3013	Free Roaming	Male	Adult	Entire	marked and released	Healthy	1 emaciated	1
Dec	2014-12-11	30/12/1899 00:00:00	2014-12-11	Jharkhand	Ranchi	ranchicatching22	Ranchi Vaccinations	R-111214101529-87-1300	ranchi ward-33	Ward 33	First	23.3908	85.3013	Free Roaming	Female	Puppy	Entire	marked and released	Healthy	1 emaciated	1
Dec	2014-12-11	30/12/1899 00:00:00	2014-12-11	Jharkhand	Ranchi	ranchicatching22	Ranchi Vaccinations	R-111214101551-87-1301	ranchi ward-33	Ward 33	First	23.3908	85.3013	Free Roaming	Female	Puppy	Entire	marked and released	Healthy	1 emaciated	1
Dec	2014-12-11	30/12/1899 00:00:00	2014-12-11	Jharkhand	Ranchi	ranchicatching22	Ranchi Vaccinations	R-111214095648-87-1292	ranchi ward-33	Ward 33	First	23.3912	85.3003	Free Roaming	Male	Adult	Entire	marked and released	Healthy	1 emaciated	1
Dec	2014-12-11	30/12/1899 00:00:00	2014-12-11	Jharkhand	Ranchi	ranchicatching22	Ranchi Vaccinations	R-111214095724-87-1293	ranchi ward-33	Ward 33	First	23.3912	85.3003	Free Roaming	Female	Adult	Entire	marked and released	Healthy	1 emaciated	1
Dec	2014-12-11	30/12/1899 00:00:00	2014-12-11	Jharkhand	Ranchi	ranchicatching22	Ranchi Vaccinations	R-111214102610-87-1306	ranchi ward-33	Ward 33	First	23.3915	85.3007	Free Roaming	Male	Puppy	Entire	marked and released	Healthy	1 emaciated	1
Dec	2014-12-11	30/12/1899 00:00:00	2014-12-11	Jharkhand	Ranchi	ranchicatching22	Ranchi Vaccinations	R-111214102652-87-1308	ranchi ward-33	Ward 33	First	23.3915	85.3007	Free Roaming	Male	Puppy	Entire	marked and released	Healthy	1 emaciated	1
Dec	2014-12-11	30/12/1899 00:00:00	2014-12-11	Jharkhand	Ranchi	ranchicatching22	Ranchi Vaccinations	R-111214102711-87-1309	ranchi ward-33	Ward 33	First	23.3915	85.3007	Free Roaming	Male	Puppy	Entire	marked and released	Healthy	1 emaciated	1
Dec	2014-12-11	30/12/1899 00:00:00	2014-12-11	Jharkhand	Ranchi	ranchicatching22	Ranchi Vaccinations	R-111214102634-87-1307	ranchi ward-33	Ward 33	First	23.3915	85.3007	Free Roaming	Male	Puppy	Entire	marked and released	Healthy	1 emaciated	1
Dec	2014-12-11	30/12/1899 00:00:00	2014-12-11	Jharkhand	Ranchi	ranchicatching22	Ranchi Vaccinations	R-111214102859-87-1312	ranchi ward-33	Ward 33	First	23.3918	85.301	Free Roaming	Male	Puppy	Entire	marked and released	Healthy	1 emaciated	1
Dec	2014-12-11	30/12/1899 00:00:00	2014-12-11	Jharkhand	Ranchi	ranchicatching22	Ranchi Vaccinations	R-111214103446-87-1318	ranchi ward-33	Ward 33	First	23.3923	85.3013	Free Roaming	Male	Adult	Entire	marked and released	Healthy	1 emaciated	1
Dec	2014-12-11	30/12/1899 00:00:00	2014-12-11	Jharkhand	Ranchi	ranchicatching22	Ranchi Vaccinations	R-111214103413-87-1316	ranchi ward-33	Ward 33	First	23.3923	85.3013	Free Roaming	Male	Puppy	Entire	marked and released	Healthy	1 emaciated	1
Dec	2014-12-11	30/12/1899 00:00:00	2014-12-11	Jharkhand	Ranchi	ranchicatching22	Ranchi Vaccinations	R-111214103431-87-1317	ranchi ward-33	Ward 33	First	23.3923	85.3013	Free Roaming	Female	Puppy	Entire	marked and released	Healthy	1 emaciated	1
Dec	2014-12-11	30/12/1899 00:00:00	2014-12-11	Jharkhand	Ranchi	ranchicatching22	Ranchi Vaccinations	R-111214103320-87-1315	ranchi ward-33	Ward 33	First	23.3923	85.3013	Free Roaming	Male	Puppy	Entire	marked and released	Healthy	1 emaciated	1
Dec	2014-12-11	30/12/1899 00:00:00	2014-12-11	Jharkhand	Ranchi	ranchicatching22	Ranchi Vaccinations	R-111214103238-87-1314	ranchi ward-33	Ward 33	First	23.3923	85.3013	Free Roaming	Male	Puppy	Entire	marked and released	Healthy	1 emaciated	1
Dec	2014-12-11	30/12/1899 00:00:00	2014-12-11	Jharkhand	Ranchi	ranchicatching22	Ranchi Vaccinations	R-111214103221-87-1313	ranchi ward-33	Ward 33	First	23.3923	85.3013	Free Roaming	Female	Adult	Entire	marked and released	Healthy	1 emaciated	1
Dec	2014-12-11	30/12/1899 00:00:00	2014-12-11	Jharkhand	Ranchi	ranchicatching22	Ranchi Vaccinations	R-111214113145-87-1341	ranchi ward-33	Ward 33	First	23.3934	85.3026	Free Roaming	Male	Puppy	Entire	marked and released	Healthy	1 emaciated	1
Dec	2014-12-11	30/12/1899 00:00:00	2014-12-11	Jharkhand	Ranchi	ranchicatching22	Ranchi Vaccinations	R-111214105121-87-1323	ranchi ward-33	Ward 33	First	23.3938	85.3001	Free Roaming	Male	Puppy	Entire	marked and released	Healthy	1 emaciated	1
Dec	2014-12-11	30/12/1899 00:00:00	2014-12-11	Jharkhand	Ranchi	ranchicatching22	Ranchi Vaccinations	R-111214105533-87-1324	ranchi ward-33	Ward 33	First	23.3939	85.2998	Free Roaming	Male	Puppy	Entire	marked and released	Healthy	1 emaciated	1
Dec	2014-12-11	30/12/1899 00:00:00	2014-12-11	Jharkhand	Ranchi	ranchicatching22	Ranchi Vaccinations	R-111214105633-87-1327	ranchi ward-33	Ward 33	First	23.3939	85.2997	Free Roaming	Female	Puppy	Entire	marked and released	Healthy	1 emaciated	1
Dec	2014-12-11	30/12/1899 00:00:00	2014-12-11	Jharkhand	Ranchi	ranchicatching22	Ranchi Vaccinations	R-111214105557-87-1325	ranchi ward-33	Ward 33	First	23.3939	85.2997	Free Roaming	Female	Puppy	Entire	marked and released	Healthy	1 emaciated	1
Dec	2014-12-11	30/12/1899 00:00:00	2014-12-11	Jharkhand	Ranchi	ranchicatching22	Ranchi Vaccinations	R-111214105614-87-1326	ranchi ward-33	Ward 33	First	23.3939	85.2997	Free Roaming	Female	Puppy	Entire	marked and released	Healthy	1 emaciated	1
Dec	2014-12-11	30/12/1899 00:00:00	2014-12-11	Jharkhand	Ranchi	ranchicatching22	Ranchi Vaccinations	R-111214122622-87-1359	ranchi ward-33	Ward 33	First	23.394	85.3002	Free Roaming	Female	Adult	Entire	marked and released	Healthy	1 emaciated	1
Dec	2014-12-11	30/12/1899 00:00:00	2014-12-11	Jharkhand	Ranchi	ranchicatching22	Ranchi Vaccinations	R-111214121815-87-1355	ranchi ward-33	Ward 33	First	23.3946	85.3028	Free Roaming	Female	Adult	Entire	marked and released	Healthy	1 emaciated	1
Dec	2014-12-11	30/12/1899 00:00:00	2014-12-11	Jharkhand	Ranchi	ranchicatching22	Ranchi Vaccinations	R-111214120633-87-1353	ranchi ward-33	Ward 33	First	23.3955	85.3027	Free Roaming	Female	Puppy	Entire	marked and released	Healthy	1 emaciated	1
Dec	2014-12-11	30/12/1899 00:00:00	2014-12-11	Jharkhand	Ranchi	ranchicatching22	Ranchi Vaccinations	R-111214113732-87-1342	ranchi ward-33	Ward 33	First	23.3956	85.3024	Free Roaming	Female	Puppy	Entire	marked and released	Healthy	1 emaciated	1
Dec	2014-12-11	30/12/1899 00:00:00	2014-12-11	Jharkhand	Ranchi	ranchicatching22	Ranchi Vaccinations	R-111214113755-87-1343	ranchi ward-33	Ward 33	First	23.3957	85.3024	Free Roaming	Female	Puppy	Entire	marked and released	Healthy	1 emaciated	1
Dec	2014-12-11	30/12/1899 00:00:00	2014-12-11	Jharkhand	Ranchi	ranchicatching22	Ranchi Vaccinations	R-111214113821-87-1344	ranchi ward-33	Ward 33	First	23.3957	85.3025	Free Roaming	Male	Puppy	Entire	marked and released	Healthy	1 emaciated	1
Dec	2014-12-11	30/12/1899 00:00:00	2014-12-11	Jharkhand	Ranchi	ranchicatching22	Ranchi Vaccinations	R-111214113840-87-1345	ranchi ward-33	Ward 33	First	23.3957	85.3025	Free Roaming	Female	Puppy	Entire	marked and released	Healthy	1 emaciated	1
Dec	2014-12-11	30/12/1899 00:00:00	2014-12-11	Jharkhand	Ranchi	ranchicatching22	Ranchi Vaccinations	R-111214120606-87-1352	ranchi ward-33	Ward 33	First	23.3958	85.3027	Free Roaming	Female	Puppy	Entire	marked and released	Healthy	1 emaciated	1
Dec	2014-12-11	30/12/1899 00:00:00	2014-12-11	Jharkhand	Ranchi	ranchicatching22	Ranchi Vaccinations	R-111214114252-87-1348	ranchi ward-33	Ward 33	First	23.3958	85.3025	Free Roaming	Male	Puppy	Entire	marked and released	Healthy	1 emaciated	1
Dec	2014-12-11	30/12/1899 00:00:00	2014-12-11	Jharkhand	Ranchi	ranchicatching22	Ranchi Vaccinations	R-111214114203-87-1346	ranchi ward-33	Ward 33	First	23.3958	85.3025	Free Roaming	Female	Puppy	Entire	marked and released	Healthy	1 emaciated	1
Dec	2014-12-11	30/12/1899 00:00:00	2014-12-11	Jharkhand	Ranchi	ranchicatching22	Ranchi Vaccinations	R-111214114233-87-1347	ranchi ward-33	Ward 33	First	23.3958	85.3025	Free Roaming	Female	Adult	Entire	marked and released	Healthy	1 emaciated	1
Dec	2014-12-11	30/12/1899 00:00:00	2014-12-11	Jharkhand	Ranchi	ranchicatching22	Ranchi Vaccinations	R-111214120547-87-1351	ranchi ward-33	Ward 33	First	23.3959	85.3027	Free Roaming	Female	Puppy	Entire	marked and released	Healthy	1 emaciated	1
Dec	2014-12-11	30/12/1899 00:00:00	2014-12-11	Jharkhand	Ranchi	ranchicatching22	Ranchi Vaccinations	R-111214120456-87-1350	ranchi ward-33	Ward 33	First	23.396	85.303	Free Roaming	Male	Puppy	Entire	marked and released	Healthy	1 emaciated	1
Dec	2014-12-11	30/12/1899 00:00:00	2014-12-11	Jharkhand	Ranchi	ranchicatching22	Ranchi Vaccinations	R-111214120424-87-1349	ranchi ward-33	Ward 33	First	23.396	85.303	Free Roaming	Male	Puppy	Entire	marked and released	Healthy	1 emaciated	1
Dec	2014-12-11	30/12/1899 00:00:00	2014-12-11	Jharkhand	Ranchi	ranchicatching22	Ranchi Vaccinations	R-111214084423-87-1266	ranchi ward-33	Ward 33	First	0	0	Free Roaming	Male	Adult	Neutered	marked and released	Healthy	1 emaciated	1
Dec	2014-12-11	30/12/1899 00:00:00	2014-12-11	Jharkhand	Ranchi	ranchicatching22	Ranchi Vaccinations	R-111214084809-87-1270	ranchi ward-33	Ward 33	First	23.382	85.3033	Free Roaming	Male	Adult	Neutered	marked and released	Healthy	1 emaciated	1
Dec	2014-12-11	30/12/1899 00:00:00	2014-12-11	Jharkhand	Ranchi	ranchicatching22	Ranchi Vaccinations	R-111214084731-87-1269	ranchi ward-33	Ward 33	First	23.3823	85.3033	Free Roaming	Male	Adult	Neutered	marked and released	Healthy	1 emaciated	1
Dec	2014-12-11	30/12/1899 00:00:00	2014-12-11	Jharkhand	Ranchi	ranchicatching22	Ranchi Vaccinations	R-111214084715-87-1268	ranchi ward-33	Ward 33	First	23.3823	85.3033	Free Roaming	Female	Adult	Neutered	marked and released	Healthy	1 emaciated	1
Dec	2014-12-11	30/12/1899 00:00:00	2014-12-11	Jharkhand	Ranchi	ranchicatching22	Ranchi Vaccinations	R-111214084525-87-1267	ranchi ward-33	Ward 33	First	23.3824	85.3033	Free Roaming	Male	Adult	Neutered	marked and released	Healthy	1 emaciated	1
Dec	2014-12-11	30/12/1899 00:00:00	2014-12-11	Jharkhand	Ranchi	ranchicatching22	Ranchi Vaccinations	R-111214091004-87-1280	ranchi ward-33	Ward 33	First	23.3835	85.2996	Free Roaming	Male	Adult	Neutered	marked and released	Healthy	1 emaciated	1
Dec	2014-12-11	30/12/1899 00:00:00	2014-12-11	Jharkhand	Ranchi	ranchicatching22	Ranchi Vaccinations	R-111214091936-87-1281	ranchi ward-33	Ward 33	First	23.3854	85.2991	Free Roaming	Male	Adult	Neutered	marked and released	Healthy	1 emaciated	1
Dec	2014-12-11	30/12/1899 00:00:00	2014-12-11	Jharkhand	Ranchi	ranchicatching22	Ranchi Vaccinations	R-111214132754-87-1385	ranchi ward-33	Ward 33	First	23.3855	85.3048	Free Roaming	Male	Adult	Neutered	marked and released	Healthy	1 emaciated	1
Dec	2014-12-11	30/12/1899 00:00:00	2014-12-11	Jharkhand	Ranchi	ranchicatching22	Ranchi Vaccinations	R-111214092015-87-1283	ranchi ward-33	Ward 33	First	23.3855	85.2991	Free Roaming	Male	Adult	Neutered	marked and released	Healthy	1 emaciated	1
Dec	2014-12-11	30/12/1899 00:00:00	2014-12-11	Jharkhand	Ranchi	ranchicatching22	Ranchi Vaccinations	R-111214091954-87-1282	ranchi ward-33	Ward 33	First	23.3855	85.2991	Free Roaming	Male	Adult	Neutered	marked and released	Healthy	1 emaciated	1
Dec	2014-12-11	30/12/1899 00:00:00	2014-12-11	Jharkhand	Ranchi	ranchicatching22	Ranchi Vaccinations	R-111214132554-87-1384	ranchi ward-33	Ward 33	First	23.3858	85.3038	Free Roaming	Male	Adult	Neutered	marked and released	Healthy	1 emaciated	1
Dec	2014-12-11	30/12/1899 00:00:00	2014-12-11	Jharkhand	Ranchi	ranchicatching22	Ranchi Vaccinations	R-111214132404-87-1383	ranchi ward-33	Ward 33	First	23.386	85.3033	Free Roaming	Female	Adult	Neutered	marked and released	Healthy	1 emaciated	1
Dec	2014-12-11	30/12/1899 00:00:00	2014-12-11	Jharkhand	Ranchi	ranchicatching22	Ranchi Vaccinations	R-111214132303-87-1382	ranchi ward-33	Ward 33	First	23.3865	85.3032	Free Roaming	Male	Adult	Neutered	marked and released	Healthy	1 emaciated	1
Dec	2014-12-11	30/12/1899 00:00:00	2014-12-11	Jharkhand	Ranchi	ranchicatching22	Ranchi Vaccinations	R-111214131755-87-1381	ranchi ward-33	Ward 33	First	23.3874	85.3029	Free Roaming	Female	Adult	Neutered	marked and released	Healthy	1 emaciated	1
Dec	2014-12-11	30/12/1899 00:00:00	2014-12-11	Jharkhand	Ranchi	ranchicatching22	Ranchi Vaccinations	R-111214131650-87-1380	ranchi ward-33	Ward 33	First	23.3876	85.3028	Free Roaming	Male	Adult	Neutered	marked and released	Healthy	1 emaciated	1
Dec	2014-12-11	30/12/1899 00:00:00	2014-12-11	Jharkhand	Ranchi	ranchicatching22	Ranchi Vaccinations	R-111214123603-87-1366	ranchi ward-33	Ward 33	First	23.3877	85.299	Free Roaming	Male	Adult	Neutered	marked and released	Healthy	1 emaciated	1
Dec	2014-12-11	30/12/1899 00:00:00	2014-12-11	Jharkhand	Ranchi	ranchicatching22	Ranchi Vaccinations	R-111214123531-87-1365	ranchi ward-33	Ward 33	First	23.388	85.2988	Free Roaming	Male	Adult	Neutered	marked and released	Healthy	1 emaciated	1
Dec	2014-12-11	30/12/1899 00:00:00	2014-12-11	Jharkhand	Ranchi	ranchicatching22	Ranchi Vaccinations	R-111214092451-87-1284	ranchi ward-33	Ward 33	First	23.3881	85.2993	Free Roaming	Male	Adult	Neutered	marked and released	Healthy	1 emaciated	1
Dec	2014-12-11	30/12/1899 00:00:00	2014-12-11	Jharkhand	Ranchi	ranchicatching22	Ranchi Vaccinations	R-111214092524-87-1285	ranchi ward-33	Ward 33	First	23.3881	85.2993	Free Roaming	Female	Adult	Neutered	marked and released	Healthy	1 emaciated	1
Dec	2014-12-11	30/12/1899 00:00:00	2014-12-11	Jharkhand	Ranchi	ranchicatching22	Ranchi Vaccinations	R-111214123452-87-1364	ranchi ward-33	Ward 33	First	23.3881	85.2985	Free Roaming	Male	Adult	Neutered	marked and released	Healthy	1 emaciated	1
Dec	2014-12-11	30/12/1899 00:00:00	2014-12-11	Jharkhand	Ranchi	ranchicatching22	Ranchi Vaccinations	R-111214130508-87-1377	ranchi ward-33	Ward 33	First	23.3884	85.3036	Free Roaming	Female	Adult	Neutered	marked and released	Healthy	1 emaciated	1
Dec	2014-12-11	30/12/1899 00:00:00	2014-12-11	Jharkhand	Ranchi	ranchicatching22	Ranchi Vaccinations	R-111214124343-87-1369	ranchi ward-33	Ward 33	First	23.3885	85.3009	Free Roaming	Female	Adult	Neutered	marked and released	Healthy	1 emaciated	1
Dec	2014-12-11	30/12/1899 00:00:00	2014-12-11	Jharkhand	Ranchi	ranchicatching22	Ranchi Vaccinations	R-111214124109-87-1368	ranchi ward-33	Ward 33	First	23.3886	85.3016	Free Roaming	Male	Adult	Neutered	marked and released	Healthy	1 emaciated	1
Dec	2014-12-11	30/12/1899 00:00:00	2014-12-11	Jharkhand	Ranchi	ranchicatching22	Ranchi Vaccinations	R-111214125410-87-1373	ranchi ward-33	Ward 33	First	23.389	85.3037	Free Roaming	Male	Adult	Neutered	marked and released	Healthy	1 emaciated	1
Dec	2014-12-11	30/12/1899 00:00:00	2014-12-11	Jharkhand	Ranchi	ranchicatching22	Ranchi Vaccinations	R-111214123242-87-1363	ranchi ward-33	Ward 33	First	23.3891	85.2981	Free Roaming	Male	Adult	Neutered	marked and released	Healthy	1 emaciated	1
Dec	2014-12-11	30/12/1899 00:00:00	2014-12-11	Jharkhand	Ranchi	ranchicatching22	Ranchi Vaccinations	R-111214093003-87-1289	ranchi ward-33	Ward 33	First	23.3891	85.2998	Free Roaming	Male	Adult	Neutered	marked and released	Healthy	1 emaciated	1
Dec	2014-12-11	30/12/1899 00:00:00	2014-12-11	Jharkhand	Ranchi	ranchicatching22	Ranchi Vaccinations	R-111214092948-87-1288	ranchi ward-33	Ward 33	First	23.3891	85.2998	Free Roaming	Male	Adult	Neutered	marked and released	Healthy	1 emaciated	1
Dec	2014-12-11	30/12/1899 00:00:00	2014-12-11	Jharkhand	Ranchi	ranchicatching22	Ranchi Vaccinations	R-111214092929-87-1287	ranchi ward-33	Ward 33	First	23.3891	85.2998	Free Roaming	Male	Adult	Neutered	marked and released	Healthy	1 emaciated	1
Dec	2014-12-11	30/12/1899 00:00:00	2014-12-11	Jharkhand	Ranchi	ranchicatching22	Ranchi Vaccinations	R-111214124719-87-1370	ranchi ward-33	Ward 33	First	23.3892	85.3012	Free Roaming	Male	Adult	Neutered	marked and released	Healthy	1 emaciated	1
Dec	2014-12-11	30/12/1899 00:00:00	2014-12-11	Jharkhand	Ranchi	ranchicatching22	Ranchi Vaccinations	R-111214123223-87-1362	ranchi ward-33	Ward 33	First	23.3892	85.2977	Free Roaming	Male	Adult	Neutered	marked and released	Healthy	1 emaciated	1
Dec	2014-12-11	30/12/1899 00:00:00	2014-12-11	Jharkhand	Ranchi	ranchicatching22	Ranchi Vaccinations	R-111214125815-87-1375	ranchi ward-33	Ward 33	First	23.3896	85.304	Free Roaming	Male	Adult	Neutered	marked and released	Healthy	1 emaciated	1
Dec	2014-12-11	30/12/1899 00:00:00	2014-12-11	Jharkhand	Ranchi	ranchicatching22	Ranchi Vaccinations	R-111214125954-87-1376	ranchi ward-33	Ward 33	First	23.3897	85.305	Free Roaming	Female	Adult	Neutered	marked and released	Healthy	1 emaciated	1
Dec	2014-12-11	30/12/1899 00:00:00	2014-12-11	Jharkhand	Ranchi	ranchicatching22	Ranchi Vaccinations	R-111214101615-87-1302	ranchi ward-33	Ward 33	First	23.3908	85.3013	Free Roaming	Male	Adult	Neutered	marked and released	Healthy	1 emaciated	1
Dec	2014-12-11	30/12/1899 00:00:00	2014-12-11	Jharkhand	Ranchi	ranchicatching22	Ranchi Vaccinations	R-111214122912-87-1361	ranchi ward-33	Ward 33	First	23.3911	85.2989	Free Roaming	Male	Adult	Neutered	marked and released	Healthy	1 emaciated	1
Dec	2014-12-11	30/12/1899 00:00:00	2014-12-11	Jharkhand	Ranchi	ranchicatching22	Ranchi Vaccinations	R-111214102541-87-1305	ranchi ward-33	Ward 33	First	23.3914	85.3005	Free Roaming	Male	Adult	Neutered	marked and released	Healthy	1 emaciated	1
Dec	2014-12-11	30/12/1899 00:00:00	2014-12-11	Jharkhand	Ranchi	ranchicatching22	Ranchi Vaccinations	R-111214102728-87-1310	ranchi ward-33	Ward 33	First	23.3915	85.3007	Free Roaming	Male	Adult	Neutered	marked and released	Healthy	1 emaciated	1
Dec	2014-12-11	30/12/1899 00:00:00	2014-12-11	Jharkhand	Ranchi	ranchicatching22	Ranchi Vaccinations	R-111214102838-87-1311	ranchi ward-33	Ward 33	First	23.3918	85.301	Free Roaming	Female	Adult	Neutered	marked and released	Healthy	1 emaciated	1
Dec	2014-12-11	30/12/1899 00:00:00	2014-12-11	Jharkhand	Ranchi	ranchicatching22	Ranchi Vaccinations	R-111214122824-87-1360	ranchi ward-33	Ward 33	First	23.3918	85.2991	Free Roaming	Male	Adult	Neutered	marked and released	Healthy	1 emaciated	1
Dec	2014-12-11	30/12/1899 00:00:00	2014-12-11	Jharkhand	Ranchi	ranchicatching22	Ranchi Vaccinations	R-111214103745-87-1319	ranchi ward-33	Ward 33	First	23.3924	85.3003	Free Roaming	Female	Adult	Neutered	marked and released	Healthy	1 emaciated	1
Dec	2014-12-11	30/12/1899 00:00:00	2014-12-11	Jharkhand	Ranchi	ranchicatching22	Ranchi Vaccinations	R-111214104322-87-1322	ranchi ward-33	Ward 33	First	23.3931	85.3	Free Roaming	Male	Adult	Neutered	marked and released	Healthy	1 emaciated	1
Dec	2014-12-11	30/12/1899 00:00:00	2014-12-11	Jharkhand	Ranchi	ranchicatching22	Ranchi Vaccinations	R-111214104239-87-1321	ranchi ward-33	Ward 33	First	23.3932	85.3	Free Roaming	Male	Adult	Neutered	marked and released	Healthy	1 emaciated	1
Dec	2014-12-11	30/12/1899 00:00:00	2014-12-11	Jharkhand	Ranchi	ranchicatching22	Ranchi Vaccinations	R-111214104215-87-1320	ranchi ward-33	Ward 33	First	23.3933	85.3	Free Roaming	Female	Adult	Neutered	marked and released	Healthy	1 emaciated	1
Dec	2014-12-11	30/12/1899 00:00:00	2014-12-11	Jharkhand	Ranchi	ranchicatching22	Ranchi Vaccinations	R-111214112903-87-1340	ranchi ward-33	Ward 33	First	23.3934	85.3026	Free Roaming	Male	Adult	Neutered	marked and released	Healthy	1 emaciated	1
Dec	2014-12-11	30/12/1899 00:00:00	2014-12-11	Jharkhand	Ranchi	ranchicatching22	Ranchi Vaccinations	R-111214112355-87-1338	ranchi ward-33	Ward 33	First	23.3934	85.3026	Free Roaming	Male	Adult	Neutered	marked and released	Healthy	1 emaciated	1
Dec	2014-12-11	30/12/1899 00:00:00	2014-12-11	Jharkhand	Ranchi	ranchicatching22	Ranchi Vaccinations	R-111214112635-87-1339	ranchi ward-33	Ward 33	First	23.3934	85.3026	Free Roaming	Male	Adult	Neutered	marked and released	Healthy	1 emaciated	1
Dec	2014-12-11	30/12/1899 00:00:00	2014-12-11	Jharkhand	Ranchi	ranchicatching22	Ranchi Vaccinations	R-111214112055-87-1337	ranchi ward-33	Ward 33	First	23.3936	85.3022	Free Roaming	Male	Adult	Neutered	marked and released	Healthy	1 emaciated	1
Dec	2014-12-11	30/12/1899 00:00:00	2014-12-11	Jharkhand	Ranchi	ranchicatching22	Ranchi Vaccinations	R-111214105655-87-1328	ranchi ward-33	Ward 33	First	23.3938	85.2998	Free Roaming	Male	Adult	Neutered	marked and released	Healthy	1 emaciated	1
Dec	2014-12-11	30/12/1899 00:00:00	2014-12-11	Jharkhand	Ranchi	ranchicatching22	Ranchi Vaccinations	R-111214122313-87-1358	ranchi ward-33	Ward 33	First	23.3941	85.3005	Free Roaming	Male	Adult	Neutered	marked and released	Healthy	1 emaciated	1
Dec	2014-12-11	30/12/1899 00:00:00	2014-12-11	Jharkhand	Ranchi	ranchicatching22	Ranchi Vaccinations	R-111214121717-87-1354	ranchi ward-33	Ward 33	First	23.3945	85.3027	Free Roaming	Male	Adult	Neutered	marked and released	Healthy	1 emaciated	1
Dec	2014-12-11	30/12/1899 00:00:00	2014-12-11	Jharkhand	Ranchi	ranchicatching22	Ranchi Vaccinations	R-111214122047-87-1357	ranchi ward-33	Ward 33	First	23.395	85.3022	Free Roaming	Male	Adult	Neutered	marked and released	Healthy	1 emaciated	1
Dec	2014-12-11	30/12/1899 00:00:00	2014-12-11	Jharkhand	Ranchi	ranchicatching22	Ranchi Vaccinations	R-111214110058-87-1330	ranchi ward-33	Ward 33	First	23.395	85.3002	Free Roaming	Male	Adult	Neutered	marked and released	Healthy	1 emaciated	1
Dec	2014-12-11	30/12/1899 00:00:00	2014-12-11	Jharkhand	Ranchi	ranchicatching22	Ranchi Vaccinations	R-111214110035-87-1329	ranchi ward-33	Ward 33	First	23.395	85.3002	Free Roaming	Female	Adult	Neutered	marked and released	Healthy	1 emaciated	1
Dec	2014-12-11	30/12/1899 00:00:00	2014-12-11	Jharkhand	Ranchi	ranchicatching22	Ranchi Vaccinations	R-111214121937-87-1356	ranchi ward-33	Ward 33	First	23.3952	85.3028	Free Roaming	Male	Adult	Neutered	marked and released	Healthy	1 emaciated	1
Dec	2014-12-11	30/12/1899 00:00:00	2014-12-11	Jharkhand	Ranchi	ranchicatching22	Ranchi Vaccinations	R-111214110930-87-1335	ranchi ward-33	Ward 33	First	23.3952	85.3017	Free Roaming	Female	Adult	Neutered	marked and released	Healthy	1 emaciated	1
Dec	2014-12-11	30/12/1899 00:00:00	2014-12-11	Jharkhand	Ranchi	ranchicatching22	Ranchi Vaccinations	R-111214110653-87-1334	ranchi ward-33	Ward 33	First	23.3956	85.3012	Free Roaming	Female	Adult	Neutered	marked and released	Healthy	1 emaciated	1
Dec	2014-12-11	30/12/1899 00:00:00	2014-12-11	Jharkhand	Ranchi	ranchicatching22	Ranchi Vaccinations	R-111214110312-87-1331	ranchi ward-33	Ward 33	First	23.3956	85.3003	Free Roaming	Male	Adult	Neutered	marked and released	Healthy	1 emaciated	1
Dec	2014-12-11	30/12/1899 00:00:00	2014-12-11	Jharkhand	Ranchi	ranchicatching22	Ranchi Vaccinations	R-111214110451-87-1332	ranchi ward-33	Ward 33	First	23.3957	85.3003	Free Roaming	Male	Adult	Neutered	marked and released	Healthy	1 emaciated	1
Dec	2014-12-11	30/12/1899 00:00:00	2014-12-11	Jharkhand	Ranchi	ranchicatching22	Ranchi Vaccinations	R-111214110620-87-1333	ranchi ward-33	Ward 33	First	23.3957	85.3009	Free Roaming	Male	Adult	Neutered	marked and released	Healthy	1 emaciated	1
Dec	2014-12-12	30/12/1899 00:00:00	2014-12-12	Jharkhand	Ranchi	ranchicatching22	Ranchi Vaccinations	R-121214120046-87-1438	ranchi ward-33	Ward 32	First	23.3814	85.3044	Free Roaming	Female	Adult	Entire	marked and released	Healthy	1 emaciated	1
Dec	2014-12-12	30/12/1899 00:00:00	2014-12-12	Jharkhand	Ranchi	ranchicatching22	Ranchi Vaccinations	R-121214120252-87-1439	ranchi ward-33	Ward 32	First	23.3814	85.3044	Free Roaming	Male	Adult	Neutered	marked and released	Healthy	1 emaciated	1
Dec	2014-12-12	30/12/1899 00:00:00	2014-12-12	Jharkhand	Ranchi	ranchicatching22	Ranchi Vaccinations	R-121214121243-87-1441	ranchi ward-33	Ward 32	First	23.3838	85.3048	Free Roaming	Male	Adult	Neutered	marked and released	Healthy	1 emaciated	1
Dec	2014-12-12	30/12/1899 00:00:00	2014-12-12	Jharkhand	Ranchi	ranchicatching22	Ranchi Vaccinations	R-121214085535-87-1388	ranchi ward-33	Ward 33	First	23.3811	85.3031	Free Roaming	Male	Adult	Entire	clinic(neutering)	Healthy	1 emaciated	1
Dec	2014-12-12	30/12/1899 00:00:00	2014-12-12	Jharkhand	Ranchi	ranchicatching22	Ranchi Vaccinations	R-121214085512-87-1387	ranchi ward-33	Ward 33	First	23.3816	85.3032	Free Roaming	Male	Adult	Entire	clinic(neutering)	Healthy	1 emaciated	3
Dec	2014-12-12	30/12/1899 00:00:00	2014-12-12	Jharkhand	Ranchi	ranchicatching22	Ranchi Vaccinations	R-121214084826-87-1386	ranchi ward-33	Ward 33	First	23.3818	85.3027	Free Roaming	Male	Adult	Entire	clinic(neutering)	Healthy	1 emaciated	3
Dec	2014-12-12	30/12/1899 00:00:00	2014-12-12	Jharkhand	Ranchi	ranchicatching22	Ranchi Vaccinations	R-121214090248-87-1391	ranchi ward-33	Ward 33	First	23.3825	85.2991	Free Roaming	Female	Adult	Entire	clinic(neutering)	Healthy	1 emaciated	3
Dec	2014-12-12	30/12/1899 00:00:00	2014-12-12	Jharkhand	Ranchi	ranchicatching22	Ranchi Vaccinations	R-121214123924-87-1449	ranchi ward-33	Ward 33	First	23.3875	85.2978	Free Roaming	Male	Adult	Entire	clinic(neutering)	Healthy	1 emaciated	1
Dec	2014-12-12	30/12/1899 00:00:00	2014-12-12	Jharkhand	Ranchi	ranchicatching22	Ranchi Vaccinations	R-121214100519-87-1408	ranchi ward-33	Ward 33	First	23.3931	85.3012	Free Roaming	Male	Adult	Entire	clinic(neutering)	Healthy	1 emaciated	1
Dec	2014-12-12	30/12/1899 00:00:00	2014-12-12	Jharkhand	Ranchi	ranchicatching22	Ranchi Vaccinations	R-121214113653-87-1430	ranchi ward-33	Ward 33	First	23.3828	85.3034	Free Roaming	Female	Adult	Entire	marked and released	Healthy	1 emaciated	1
Dec	2014-12-12	30/12/1899 00:00:00	2014-12-12	Jharkhand	Ranchi	ranchicatching22	Ranchi Vaccinations	R-121214091356-87-1393	ranchi ward-33	Ward 33	First	23.3835	85.2991	Owner Present	Female	Adult	Entire	marked and released	Healthy	1 emaciated	1
Dec	2014-12-12	30/12/1899 00:00:00	2014-12-12	Jharkhand	Ranchi	ranchicatching22	Ranchi Vaccinations	R-121214121455-87-1442	ranchi ward-33	Ward 33	First	23.385	85.303	Free Roaming	Female	Puppy	Entire	marked and released	Healthy	1 emaciated	1
Dec	2014-12-12	30/12/1899 00:00:00	2014-12-12	Jharkhand	Ranchi	ranchicatching22	Ranchi Vaccinations	R-121214122122-87-1443	ranchi ward-33	Ward 33	First	23.3852	85.3012	Owner Present	Female	Puppy	Entire	marked and released	Healthy	1 emaciated	1
Dec	2014-12-12	30/12/1899 00:00:00	2014-12-12	Jharkhand	Ranchi	ranchicatching22	Ranchi Vaccinations	R-121214122204-87-1445	ranchi ward-33	Ward 33	First	23.3852	85.3013	Free Roaming	Female	Puppy	Entire	marked and released	Healthy	1 emaciated	1
Dec	2014-12-12	30/12/1899 00:00:00	2014-12-12	Jharkhand	Ranchi	ranchicatching22	Ranchi Vaccinations	R-121214122146-87-1444	ranchi ward-33	Ward 33	First	23.3852	85.3013	Free Roaming	Female	Puppy	Entire	marked and released	Healthy	1 emaciated	1
Dec	2014-12-12	30/12/1899 00:00:00	2014-12-12	Jharkhand	Ranchi	ranchicatching22	Ranchi Vaccinations	R-121214122221-87-1446	ranchi ward-33	Ward 33	First	23.3852	85.3012	Free Roaming	Female	Puppy	Entire	marked and released	Healthy	1 emaciated	1
Dec	2014-12-12	30/12/1899 00:00:00	2014-12-12	Jharkhand	Ranchi	ranchicatching22	Ranchi Vaccinations	R-121214094455-87-1398	ranchi ward-33	Ward 33	First	23.3896	85.3	Free Roaming	Female	Puppy	Entire	marked and released	Healthy	1 emaciated	1
Dec	2014-12-12	30/12/1899 00:00:00	2014-12-12	Jharkhand	Ranchi	ranchicatching22	Ranchi Vaccinations	R-121214095225-87-1402	ranchi ward-33	Ward 33	First	23.3914	85.3005	Free Roaming	Female	Adult	Entire	marked and released	Healthy	1 emaciated	1
Dec	2014-12-12	30/12/1899 00:00:00	2014-12-12	Jharkhand	Ranchi	ranchicatching22	Ranchi Vaccinations	R-121214095045-87-1401	ranchi ward-33	Ward 33	First	23.3916	85.3003	Free Roaming	Male	Puppy	Entire	marked and released	Healthy	1 emaciated	1
Dec	2014-12-12	30/12/1899 00:00:00	2014-12-12	Jharkhand	Ranchi	ranchicatching22	Ranchi Vaccinations	R-121214094944-87-1400	ranchi ward-33	Ward 33	First	23.3916	85.3003	Free Roaming	Male	Puppy	Entire	marked and released	Healthy	1 emaciated	1
Dec	2014-12-12	30/12/1899 00:00:00	2014-12-12	Jharkhand	Ranchi	ranchicatching22	Ranchi Vaccinations	R-121214094928-87-1399	ranchi ward-33	Ward 33	First	23.3916	85.3003	Free Roaming	Female	Puppy	Entire	marked and released	Healthy	1 emaciated	1
Dec	2014-12-12	30/12/1899 00:00:00	2014-12-12	Jharkhand	Ranchi	ranchicatching22	Ranchi Vaccinations	R-121214095610-87-1405	ranchi ward-33	Ward 33	First	23.3916	85.3003	Free Roaming	Male	Puppy	Entire	marked and released	Healthy	1 emaciated	1
Dec	2014-12-12	30/12/1899 00:00:00	2014-12-12	Jharkhand	Ranchi	ranchicatching22	Ranchi Vaccinations	R-121214095527-87-1404	ranchi ward-33	Ward 33	First	23.3917	85.3003	Free Roaming	Female	Puppy	Entire	marked and released	Healthy	1 emaciated	1
Dec	2014-12-12	30/12/1899 00:00:00	2014-12-12	Jharkhand	Ranchi	ranchicatching22	Ranchi Vaccinations	R-121214095447-87-1403	ranchi ward-33	Ward 33	First	23.3917	85.3003	Free Roaming	Male	Adult	Entire	marked and released	Healthy	1 emaciated	1
Dec	2014-12-12	30/12/1899 00:00:00	2014-12-12	Jharkhand	Ranchi	ranchicatching22	Ranchi Vaccinations	R-121214100157-87-1406	ranchi ward-33	Ward 33	First	23.393	85.3013	Free Roaming	Male	Puppy	Entire	marked and released	Healthy	1 emaciated	1
Dec	2014-12-12	30/12/1899 00:00:00	2014-12-12	Jharkhand	Ranchi	ranchicatching22	Ranchi Vaccinations	R-121214101640-87-1409	ranchi ward-33	Ward 33	First	23.3945	85.3	Free Roaming	Male	Puppy	Entire	marked and released	Healthy	1 emaciated	1
Dec	2014-12-12	30/12/1899 00:00:00	2014-12-12	Jharkhand	Ranchi	ranchicatching22	Ranchi Vaccinations	R-121214102340-87-1412	ranchi ward-33	Ward 33	First	23.3949	85.2982	Free Roaming	Female	Puppy	Entire	marked and released	Healthy	1 emaciated	1
Dec	2014-12-12	30/12/1899 00:00:00	2014-12-12	Jharkhand	Ranchi	ranchicatching22	Ranchi Vaccinations	R-121214102322-87-1411	ranchi ward-33	Ward 33	First	23.3949	85.2982	Free Roaming	Female	Puppy	Entire	marked and released	Healthy	1 emaciated	1
Dec	2014-12-12	30/12/1899 00:00:00	2014-12-12	Jharkhand	Ranchi	ranchicatching22	Ranchi Vaccinations	R-121214102306-87-1410	ranchi ward-33	Ward 33	First	23.3949	85.2982	Free Roaming	Male	Puppy	Entire	marked and released	Healthy	1 emaciated	1
Dec	2014-12-12	30/12/1899 00:00:00	2014-12-12	Jharkhand	Ranchi	ranchicatching22	Ranchi Vaccinations	R-121214115058-87-1436	ranchi ward-33	Ward 33	First	23.381	85.3027	Free Roaming	Male	Adult	Neutered	marked and released	Healthy	1 emaciated	1
Dec	2014-12-12	30/12/1899 00:00:00	2014-12-12	Jharkhand	Ranchi	ranchicatching22	Ranchi Vaccinations	R-121214115035-87-1435	ranchi ward-33	Ward 33	First	23.3811	85.3023	Free Roaming	Female	Adult	Neutered	marked and released	Healthy	1 emaciated	1
Dec	2014-12-12	30/12/1899 00:00:00	2014-12-12	Jharkhand	Ranchi	ranchicatching22	Ranchi Vaccinations	R-121214114800-87-1434	ranchi ward-33	Ward 33	First	23.3813	85.3015	Free Roaming	Male	Adult	Neutered	marked and released	Healthy	1 emaciated	1
Dec	2014-12-12	30/12/1899 00:00:00	2014-12-12	Jharkhand	Ranchi	ranchicatching22	Ranchi Vaccinations	R-121214115232-87-1437	ranchi ward-33	Ward 33	First	23.3814	85.3041	Free Roaming	Male	Adult	Neutered	marked and released	Healthy	1 emaciated	1
Dec	2014-12-12	30/12/1899 00:00:00	2014-12-12	Jharkhand	Ranchi	ranchicatching22	Ranchi Vaccinations	R-121214114534-87-1433	ranchi ward-33	Ward 33	First	23.3816	85.3007	Free Roaming	Male	Adult	Neutered	marked and released	Healthy	1 emaciated	1
Dec	2014-12-12	30/12/1899 00:00:00	2014-12-12	Jharkhand	Ranchi	ranchicatching22	Ranchi Vaccinations	R-121214114119-87-1432	ranchi ward-33	Ward 33	First	23.3822	85.3034	Free Roaming	Male	Adult	Neutered	marked and released	Healthy	1 emaciated	1
Dec	2014-12-12	30/12/1899 00:00:00	2014-12-12	Jharkhand	Ranchi	ranchicatching22	Ranchi Vaccinations	R-121214113337-87-1429	ranchi ward-33	Ward 33	First	23.3823	85.3034	Free Roaming	Male	Adult	Neutered	marked and released	Healthy	1 emaciated	1
Dec	2014-12-12	30/12/1899 00:00:00	2014-12-12	Jharkhand	Ranchi	ranchicatching22	Ranchi Vaccinations	R-121214090217-87-1390	ranchi ward-33	Ward 33	First	23.3825	85.2991	Free Roaming	Female	Adult	Neutered	marked and released	Healthy	1 emaciated	1
Dec	2014-12-12	30/12/1899 00:00:00	2014-12-12	Jharkhand	Ranchi	ranchicatching22	Ranchi Vaccinations	R-121214113725-87-1431	ranchi ward-33	Ward 33	First	23.383	85.3035	Free Roaming	Male	Adult	Neutered	marked and released	Healthy	1 emaciated	1
Dec	2014-12-12	30/12/1899 00:00:00	2014-12-12	Jharkhand	Ranchi	ranchicatching22	Ranchi Vaccinations	R-121214112707-87-1428	ranchi ward-33	Ward 33	First	23.3833	85.304	Free Roaming	Male	Adult	Neutered	marked and released	Healthy	1 emaciated	1
Dec	2014-12-12	30/12/1899 00:00:00	2014-12-12	Jharkhand	Ranchi	ranchicatching22	Ranchi Vaccinations	R-121214112423-87-1427	ranchi ward-33	Ward 33	First	23.3837	85.3046	Free Roaming	Female	Adult	Neutered	marked and released	Healthy	1 emaciated	1
Dec	2014-12-12	30/12/1899 00:00:00	2014-12-12	Jharkhand	Ranchi	ranchicatching22	Ranchi Vaccinations	R-121214120934-87-1440	ranchi ward-33	Ward 33	First	23.3838	85.3042	Free Roaming	Male	Adult	Neutered	marked and released	Healthy	1 emaciated	1
Dec	2014-12-12	30/12/1899 00:00:00	2014-12-12	Jharkhand	Ranchi	ranchicatching22	Ranchi Vaccinations	R-121214111909-87-1426	ranchi ward-33	Ward 33	First	23.3847	85.304	Free Roaming	Male	Adult	Neutered	marked and released	Healthy	1 emaciated	1
Dec	2014-12-12	30/12/1899 00:00:00	2014-12-12	Jharkhand	Ranchi	ranchicatching22	Ranchi Vaccinations	R-121214122237-87-1447	ranchi ward-33	Ward 33	First	23.3853	85.3011	Free Roaming	Male	Adult	Neutered	marked and released	Healthy	1 emaciated	1
Dec	2014-12-12	30/12/1899 00:00:00	2014-12-12	Jharkhand	Ranchi	ranchicatching22	Ranchi Vaccinations	R-121214123137-87-1448	ranchi ward-33	Ward 33	First	23.3862	85.2996	Free Roaming	Female	Adult	Neutered	marked and released	Healthy	1 emaciated	1
Dec	2014-12-12	30/12/1899 00:00:00	2014-12-12	Jharkhand	Ranchi	ranchicatching22	Ranchi Vaccinations	R-121214105957-87-1421	ranchi ward-33	Ward 33	First	23.3862	85.3033	Free Roaming	Male	Adult	Neutered	marked and released	Healthy	1 emaciated	1
Dec	2014-12-12	30/12/1899 00:00:00	2014-12-12	Jharkhand	Ranchi	ranchicatching22	Ranchi Vaccinations	R-121214105846-87-1420	ranchi ward-33	Ward 33	First	23.3863	85.3034	Free Roaming	Female	Adult	Neutered	marked and released	Healthy	1 emaciated	1
Dec	2014-12-12	30/12/1899 00:00:00	2014-12-12	Jharkhand	Ranchi	ranchicatching22	Ranchi Vaccinations	R-121214105616-87-1419	ranchi ward-33	Ward 33	First	23.3865	85.3028	Free Roaming	Female	Adult	Neutered	marked and released	Healthy	1 emaciated	1
Dec	2014-12-12	30/12/1899 00:00:00	2014-12-12	Jharkhand	Ranchi	ranchicatching22	Ranchi Vaccinations	R-121214105600-87-1418	ranchi ward-33	Ward 33	First	23.3865	85.3028	Free Roaming	Male	Adult	Neutered	marked and released	Healthy	1 emaciated	1
Dec	2014-12-12	30/12/1899 00:00:00	2014-12-12	Jharkhand	Ranchi	ranchicatching22	Ranchi Vaccinations	R-121214092554-87-1395	ranchi ward-33	Ward 33	First	23.387	85.299	Free Roaming	Male	Adult	Neutered	marked and released	Healthy	1 emaciated	1
Dec	2014-12-12	30/12/1899 00:00:00	2014-12-12	Jharkhand	Ranchi	ranchicatching22	Ranchi Vaccinations	R-121214110641-87-1422	ranchi ward-33	Ward 33	First	23.387	85.3018	Free Roaming	Male	Adult	Neutered	marked and released	Healthy	1 emaciated	1
Dec	2014-12-12	30/12/1899 00:00:00	2014-12-12	Jharkhand	Ranchi	ranchicatching22	Ranchi Vaccinations	R-121214110944-87-1425	ranchi ward-33	Ward 33	First	23.3871	85.3019	Free Roaming	Male	Adult	Neutered	marked and released	Healthy	1 emaciated	1
Dec	2014-12-12	30/12/1899 00:00:00	2014-12-12	Jharkhand	Ranchi	ranchicatching22	Ranchi Vaccinations	R-121214110927-87-1424	ranchi ward-33	Ward 33	First	23.3872	85.3019	Free Roaming	Female	Adult	Neutered	marked and released	Healthy	1 emaciated	1
Dec	2014-12-12	30/12/1899 00:00:00	2014-12-12	Jharkhand	Ranchi	ranchicatching22	Ranchi Vaccinations	R-121214110900-87-1423	ranchi ward-33	Ward 33	First	23.3874	85.302	Free Roaming	Male	Adult	Neutered	marked and released	Healthy	1 emaciated	1
Dec	2014-12-12	30/12/1899 00:00:00	2014-12-12	Jharkhand	Ranchi	ranchicatching22	Ranchi Vaccinations	R-121214093649-87-1397	ranchi ward-33	Ward 33	First	23.3878	85.2993	Free Roaming	Female	Adult	Neutered	marked and released	Healthy	1 emaciated	1
Dec	2014-12-12	30/12/1899 00:00:00	2014-12-12	Jharkhand	Ranchi	ranchicatching22	Ranchi Vaccinations	R-121214093615-87-1396	ranchi ward-33	Ward 33	First	23.3878	85.2993	Free Roaming	Female	Adult	Neutered	marked and released	Healthy	1 emaciated	1
Dec	2014-12-12	30/12/1899 00:00:00	2014-12-12	Jharkhand	Ranchi	ranchicatching22	Ranchi Vaccinations	R-121214105106-87-1417	ranchi ward-33	Ward 33	First	23.3886	85.3036	Free Roaming	Male	Adult	Neutered	marked and released	Healthy	1 emaciated	1
Dec	2014-12-12	30/12/1899 00:00:00	2014-12-12	Jharkhand	Ranchi	ranchicatching22	Ranchi Vaccinations	R-121214105034-87-1416	ranchi ward-33	Ward 33	First	23.3889	85.3037	Free Roaming	Male	Adult	Neutered	marked and released	Healthy	1 emaciated	1
Dec	2014-12-12	30/12/1899 00:00:00	2014-12-12	Jharkhand	Ranchi	ranchicatching22	Ranchi Vaccinations	R-121214104218-87-1415	ranchi ward-33	Ward 33	First	23.389	85.3016	Free Roaming	Male	Adult	Neutered	marked and released	Healthy	1 emaciated	1
Dec	2014-12-12	30/12/1899 00:00:00	2014-12-12	Jharkhand	Ranchi	ranchicatching22	Ranchi Vaccinations	R-121214100222-87-1407	ranchi ward-33	Ward 33	First	23.393	85.3013	Free Roaming	Male	Adult	Neutered	marked and released	Healthy	1 emaciated	1
Dec	2014-12-12	30/12/1899 00:00:00	2014-12-12	Jharkhand	Ranchi	ranchicatching22	Ranchi Vaccinations	R-121214103329-87-1414	ranchi ward-33	Ward 33	First	23.3941	85.3001	Free Roaming	Male	Adult	Neutered	marked and released	Healthy	1 emaciated	1
Dec	2014-12-12	30/12/1899 00:00:00	2014-12-12	Jharkhand	Ranchi	ranchicatching22	Ranchi Vaccinations	R-121214102358-87-1413	ranchi ward-33	Ward 33	First	23.3949	85.2982	Free Roaming	Male	Adult	Neutered	marked and released	Healthy	1 emaciated	1
Dec	2014-12-14	30/12/1899 00:00:00	2014-12-14	Jharkhand	Ranchi	ranchicatching22	Ranchi Vaccinations	R-141214115250-87-1479	ranchi ward-33	Ward 32	Second	23.3815	85.3044	Free Roaming	Female	Adult	Entire	clinic(neutering)	Healthy	1 emaciated	1
Dec	2014-12-14	30/12/1899 00:00:00	2014-12-14	Jharkhand	Ranchi	ranchicatching22	Ranchi Vaccinations	R-141214111001-87-1470	ranchi ward-33	Ward 32	Second	23.3892	85.3065	Free Roaming	Male	Adult	Entire	clinic(neutering)	Healthy	1 emaciated	1
Dec	2014-12-14	30/12/1899 00:00:00	2014-12-14	Jharkhand	Ranchi	ranchicatching22	Ranchi Vaccinations	R-141214131758-87-1501	ranchi ward-33	Ward 32	Second	23.3804	85.3055	Free Roaming	Male	Adult	Neutered	marked and released	Healthy	1 emaciated	1
Dec	2014-12-14	30/12/1899 00:00:00	2014-12-14	Jharkhand	Ranchi	ranchicatching22	Ranchi Vaccinations	R-141214131734-87-1500	ranchi ward-33	Ward 32	Second	23.3806	85.3046	Free Roaming	Female	Adult	Neutered	marked and released	Healthy	1 emaciated	1
Dec	2014-12-14	30/12/1899 00:00:00	2014-12-14	Jharkhand	Ranchi	ranchicatching22	Ranchi Vaccinations	R-141214111357-87-1471	ranchi ward-33	Ward 32	Second	23.3893	85.3066	Free Roaming	Male	Adult	Neutered	marked and released	Healthy	1 emaciated	1
Dec	2014-12-14	30/12/1899 00:00:00	2014-12-14	Jharkhand	Ranchi	ranchicatching22	Ranchi Vaccinations	R-141214111800-87-1472	ranchi ward-33	Ward 32	Second	23.3897	85.3055	Free Roaming	Male	Adult	Neutered	marked and released	Healthy	1 emaciated	1
Dec	2014-12-14	30/12/1899 00:00:00	2014-12-14	Jharkhand	Ranchi	ranchicatching22	Ranchi Vaccinations	R-141214114208-87-1476	ranchi ward-33	Ward 33	Second	23.3831	85.3023	Free Roaming	Male	Adult	Entire	clinic(neutering)	Healthy	1 emaciated	1
Dec	2014-12-14	30/12/1899 00:00:00	2014-12-14	Jharkhand	Ranchi	ranchicatching22	Ranchi Vaccinations	R-141214125659-87-1480	ranchi ward-33	Ward 33	Second	23.3884	85.2957	Free Roaming	Female	Adult	Entire	clinic(neutering)	Healthy	1 emaciated	1
Dec	2014-12-14	30/12/1899 00:00:00	2014-12-14	Jharkhand	Ranchi	ranchicatching22	Ranchi Vaccinations	R-141214125820-87-1484	ranchi ward-33	Ward 33	Second	23.3884	85.2957	Free Roaming	Female	Adult	Entire	clinic(neutering)	Healthy	1 emaciated	1
Dec	2014-12-14	30/12/1899 00:00:00	2014-12-14	Jharkhand	Ranchi	ranchicatching22	Ranchi Vaccinations	R-141214125741-87-1482	ranchi ward-33	Ward 33	Second	23.3884	85.2957	Free Roaming	Male	Adult	Entire	clinic(neutering)	Healthy	1 emaciated	1
Dec	2014-12-14	30/12/1899 00:00:00	2014-12-14	Jharkhand	Ranchi	ranchicatching22	Ranchi Vaccinations	R-141214125835-87-1485	ranchi ward-33	Ward 33	Second	23.3884	85.2957	Free Roaming	Female	Adult	Entire	clinic(neutering)	Healthy	1 emaciated	1
Dec	2014-12-14	30/12/1899 00:00:00	2014-12-14	Jharkhand	Ranchi	ranchicatching22	Ranchi Vaccinations	R-141214125800-87-1483	ranchi ward-33	Ward 33	Second	23.3884	85.2957	Free Roaming	Female	Adult	Entire	clinic(neutering)	Healthy	1 emaciated	1
Dec	2014-12-14	30/12/1899 00:00:00	2014-12-14	Jharkhand	Ranchi	ranchicatching22	Ranchi Vaccinations	R-141214125722-87-1481	ranchi ward-33	Ward 33	Second	23.3884	85.2957	Free Roaming	Male	Adult	Entire	clinic(neutering)	Healthy	1 emaciated	1
Dec	2014-12-14	30/12/1899 00:00:00	2014-12-14	Jharkhand	Ranchi	ranchicatching22	Ranchi Vaccinations	R-141214092354-87-1455	ranchi ward-33	Ward 33	Second	23.3891	85.2961	Free Roaming	Male	Adult	Entire	clinic(neutering)	Healthy	1 emaciated	1
Dec	2014-12-14	30/12/1899 00:00:00	2014-12-14	Jharkhand	Ranchi	ranchicatching22	Ranchi Vaccinations	R-141214092637-87-1456	ranchi ward-33	Ward 33	Second	23.3907	85.3002	Free Roaming	Male	Adult	Entire	clinic(neutering)	Healthy	1 emaciated	1
Dec	2014-12-14	30/12/1899 00:00:00	2014-12-14	Jharkhand	Ranchi	ranchicatching22	Ranchi Vaccinations	R-141214095537-87-1462	ranchi ward-33	Ward 33	Second	23.394	85.3012	Free Roaming	Female	Adult	Entire	clinic(neutering)	Healthy	1 emaciated	1
Dec	2014-12-14	30/12/1899 00:00:00	2014-12-14	Jharkhand	Ranchi	ranchicatching22	Ranchi Vaccinations	R-141214094350-87-1459	ranchi ward-33	Ward 33	Second	23.3956	85.3003	Free Roaming	Male	Adult	Entire	clinic(neutering)	Healthy	1 emaciated	1
Dec	2014-12-14	30/12/1899 00:00:00	2014-12-14	Jharkhand	Ranchi	ranchicatching22	Ranchi Vaccinations	R-141214105357-87-1469	ranchi ward-33	Ward 33	First	23.3877	85.3032	Free Roaming	Male	Puppy	Entire	marked and released	Healthy	1 emaciated	1
Dec	2014-12-14	30/12/1899 00:00:00	2014-12-14	Jharkhand	Ranchi	ranchicatching22	Ranchi Vaccinations	R-141214095608-87-1463	ranchi ward-33	Ward 33	First	23.3939	85.3012	Free Roaming	Female	Adult	Entire	marked and released	Healthy	1 emaciated	1
Dec	2014-12-14	30/12/1899 00:00:00	2014-12-14	Jharkhand	Ranchi	ranchicatching22	Ranchi Vaccinations	R-141214095518-87-1461	ranchi ward-33	Ward 33	First	23.394	85.3012	Free Roaming	Male	Puppy	Entire	marked and released	Healthy	1 emaciated	1
Dec	2014-12-14	30/12/1899 00:00:00	2014-12-14	Jharkhand	Ranchi	ranchicatching22	Ranchi Vaccinations	R-141214094922-87-1460	ranchi ward-33	Ward 33	First	23.3954	85.3003	Free Roaming	Male	Puppy	Entire	marked and released	Healthy	1 emaciated	1
Dec	2014-12-14	30/12/1899 00:00:00	2014-12-14	Jharkhand	Ranchi	ranchicatching22	Ranchi Vaccinations	R-141214092332-87-1454	ranchi ward-33	Ward 33	First	0	0	Free Roaming	Male	Adult	Neutered	marked and released	Healthy	1 emaciated	1
Dec	2014-12-14	30/12/1899 00:00:00	2014-12-14	Jharkhand	Ranchi	ranchicatching22	Ranchi Vaccinations	R-141214082210-87-1453	ranchi ward-33	Ward 33	First	0	0	Free Roaming	Male	Adult	Neutered	marked and released	Healthy	1 emaciated	1
Dec	2014-12-14	30/12/1899 00:00:00	2014-12-14	Jharkhand	Ranchi	ranchicatching22	Ranchi Vaccinations	R-141214081943-87-1452	ranchi ward-33	Ward 33	First	0	0	Free Roaming	Male	Adult	Neutered	marked and released	Healthy	1 emaciated	1
Dec	2014-12-14	30/12/1899 00:00:00	2014-12-14	Jharkhand	Ranchi	ranchicatching22	Ranchi Vaccinations	R-141214131709-87-1499	ranchi ward-33	Ward 33	First	23.3807	85.3038	Free Roaming	Male	Adult	Neutered	marked and released	Healthy	1 emaciated	1
Dec	2014-12-14	30/12/1899 00:00:00	2014-12-14	Jharkhand	Ranchi	ranchicatching22	Ranchi Vaccinations	R-141214131641-87-1498	ranchi ward-33	Ward 33	First	23.381	85.3025	Free Roaming	Male	Adult	Neutered	marked and released	Healthy	1 emaciated	3
Dec	2014-12-14	30/12/1899 00:00:00	2014-12-14	Jharkhand	Ranchi	ranchicatching22	Ranchi Vaccinations	R-141214131615-87-1497	ranchi ward-33	Ward 33	First	23.3813	85.3007	Free Roaming	Female	Adult	Neutered	marked and released	Healthy		1
Dec	2014-12-14	30/12/1899 00:00:00	2014-12-14	Jharkhand	Ranchi	ranchicatching22	Ranchi Vaccinations	R-141214131543-87-1496	ranchi ward-33	Ward 33	First	23.3815	85.2995	Free Roaming	Male	Adult	Neutered	marked and released	Healthy	1 emaciated	1
Dec	2014-12-14	30/12/1899 00:00:00	2014-12-14	Jharkhand	Ranchi	ranchicatching22	Ranchi Vaccinations	R-141214114709-87-1478	ranchi ward-33	Ward 33	First	23.3824	85.3036	Free Roaming	Male	Adult	Neutered	marked and released	Healthy	1 emaciated	1
Dec	2014-12-14	30/12/1899 00:00:00	2014-12-14	Jharkhand	Ranchi	ranchicatching22	Ranchi Vaccinations	R-141214114639-87-1477	ranchi ward-33	Ward 33	First	23.3825	85.3034	Free Roaming	Male	Adult	Neutered	marked and released	Healthy	1 emaciated	1
Dec	2014-12-14	30/12/1899 00:00:00	2014-12-14	Jharkhand	Ranchi	ranchicatching22	Ranchi Vaccinations	R-141214114013-87-1475	ranchi ward-33	Ward 33	First	23.3844	85.3022	Free Roaming	Male	Adult	Neutered	marked and released	Healthy	1 emaciated	1
Dec	2014-12-14	30/12/1899 00:00:00	2014-12-14	Jharkhand	Ranchi	ranchicatching22	Ranchi Vaccinations	R-141214113351-87-1473	ranchi ward-33	Ward 33	First	23.3846	85.3042	Free Roaming	Male	Adult	Neutered	marked and released	Healthy	1 emaciated	1
Dec	2014-12-14	30/12/1899 00:00:00	2014-12-14	Jharkhand	Ranchi	ranchicatching22	Ranchi Vaccinations	R-141214113934-87-1474	ranchi ward-33	Ward 33	First	23.3847	85.3022	Free Roaming	Female	Adult	Neutered	marked and released	Healthy	1 emaciated	1
Dec	2014-12-14	30/12/1899 00:00:00	2014-12-14	Jharkhand	Ranchi	ranchicatching22	Ranchi Vaccinations	R-141214130005-87-1490	ranchi ward-33	Ward 33	First	23.3884	85.2957	Free Roaming	Male	Adult	Neutered	marked and released	Healthy	1 emaciated	1
Dec	2014-12-14	30/12/1899 00:00:00	2014-12-14	Jharkhand	Ranchi	ranchicatching22	Ranchi Vaccinations	R-141214125852-87-1486	ranchi ward-33	Ward 33	First	23.3884	85.2957	Free Roaming	Male	Adult	Neutered	marked and released	Healthy	1 emaciated	1
Dec	2014-12-14	30/12/1899 00:00:00	2014-12-14	Jharkhand	Ranchi	ranchicatching22	Ranchi Vaccinations	R-141214125932-87-1488	ranchi ward-33	Ward 33	First	23.3884	85.2957	Free Roaming	Female	Adult	Neutered	marked and released	Healthy	1 emaciated	1
Dec	2014-12-14	30/12/1899 00:00:00	2014-12-14	Jharkhand	Ranchi	ranchicatching22	Ranchi Vaccinations	R-141214125913-87-1487	ranchi ward-33	Ward 33	First	23.3884	85.2957	Free Roaming	Male	Adult	Neutered	marked and released	Healthy	1 emaciated	1
Dec	2014-12-14	30/12/1899 00:00:00	2014-12-14	Jharkhand	Ranchi	ranchicatching22	Ranchi Vaccinations	R-141214125947-87-1489	ranchi ward-33	Ward 33	First	23.3884	85.2957	Free Roaming	Male	Adult	Neutered	marked and released	Healthy	1 emaciated	1
Dec	2014-12-14	30/12/1899 00:00:00	2014-12-14	Jharkhand	Ranchi	ranchicatching22	Ranchi Vaccinations	R-141214105051-87-1468	ranchi ward-33	Ward 33	First	23.3889	85.3032	Free Roaming	Female	Adult	Neutered	marked and released	Healthy	1 emaciated	1
Dec	2014-12-14	30/12/1899 00:00:00	2014-12-14	Jharkhand	Ranchi	ranchicatching22	Ranchi Vaccinations	R-141214104756-87-1467	ranchi ward-33	Ward 33	First	23.389	85.3023	Free Roaming	Male	Adult	Neutered	marked and released	Healthy	1 emaciated	1
Dec	2014-12-14	30/12/1899 00:00:00	2014-12-14	Jharkhand	Ranchi	ranchicatching22	Ranchi Vaccinations	R-141214092703-87-1457	ranchi ward-33	Ward 33	First	23.3915	85.3003	Free Roaming	Male	Adult	Neutered	marked and released	Healthy	1 emaciated	1
Dec	2014-12-14	30/12/1899 00:00:00	2014-12-14	Jharkhand	Ranchi	ranchicatching22	Ranchi Vaccinations	R-141214102345-87-1465	ranchi ward-33	Ward 33	First	23.3949	85.3035	Free Roaming	Male	Adult	Neutered	marked and released	Healthy	1 emaciated	1
Dec	2014-12-14	30/12/1899 00:00:00	2014-12-14	Jharkhand	Ranchi	ranchicatching22	Ranchi Vaccinations	R-141214102740-87-1466	ranchi ward-33	Ward 33	First	23.3949	85.3023	Free Roaming	Male	Adult	Neutered	marked and released	Healthy	1 emaciated	1
Dec	2014-12-14	30/12/1899 00:00:00	2014-12-14	Jharkhand	Ranchi	ranchicatching22	Ranchi Vaccinations	R-141214101856-87-1464	ranchi ward-33	Ward 33	First	23.3953	85.3038	Free Roaming	Female	Adult	Neutered	marked and released	Healthy	1 emaciated	1
Dec	2014-12-14	30/12/1899 00:00:00	2014-12-14	Jharkhand	Ranchi	ranchicatching22	Ranchi Vaccinations	R-141214094000-87-1458	ranchi ward-33	Ward 33	First	23.3954	85.3011	Free Roaming	Female	Adult	Neutered	marked and released	Healthy	1 emaciated	1
Dec	2014-12-15	30/12/1899 00:00:00	2014-12-15	Jharkhand	Ranchi	ranchicatching22	Ranchi Vaccinations	R-151214092443-87-1535	ranchi ward-34	Ward 33	Second	23.3905	85.2955	Free Roaming	Male	Adult	Entire	clinic(neutering)	Healthy	1 emaciated	1
Dec	2014-12-15	30/12/1899 00:00:00	2014-12-15	Jharkhand	Ranchi	ranchicatching22	Ranchi Vaccinations	R-151214100013-87-1545	ranchi ward-34	Ward 33	Second	23.3897	85.2958	Free Roaming	Male	Adult	Entire	clinic(neutering)	Healthy	1 emaciated	1
Dec	2014-12-15	30/12/1899 00:00:00	2014-12-15	Jharkhand	Ranchi	ranchicatching22	Ranchi Vaccinations	R-151214095950-87-1544	ranchi ward-34	Ward 33	Second	23.3898	85.2958	Free Roaming	Male	Adult	Entire	clinic(neutering)	Healthy	1 emaciated	1
Dec	2014-12-15	30/12/1899 00:00:00	2014-12-15	Jharkhand	Ranchi	ranchicatching22	Ranchi Vaccinations	R-151214094354-87-1536	ranchi ward-34	Ward 33	Second	23.3903	85.2958	Free Roaming	Male	Adult	Entire	clinic(neutering)	Healthy	1 emaciated	1
Dec	2014-12-15	30/12/1899 00:00:00	2014-12-15	Jharkhand	Ranchi	ranchicatching22	Ranchi Vaccinations	R-151214091926-87-1531	ranchi ward-34	Ward 33	Second	23.3905	85.2955	Free Roaming	Female	Adult	Entire	clinic(neutering)	Healthy	1 emaciated	2
Dec	2014-12-15	30/12/1899 00:00:00	2014-12-15	Jharkhand	Ranchi	ranchicatching22	Ranchi Vaccinations	R-151214091947-87-1532	ranchi ward-34	Ward 33	Second	23.3905	85.2955	Free Roaming	Male	Adult	Entire	clinic(neutering)	Healthy	1 emaciated	1
Dec	2014-12-15	30/12/1899 00:00:00	2014-12-15	Jharkhand	Ranchi	ranchicatching22	Ranchi Vaccinations	R-151214095834-87-1541	ranchi ward-34	Ward 33	Second	23.3898	85.296	Free Roaming	Female	Puppy	Entire	marked and released	Healthy	1 emaciated	1
Dec	2014-12-15	30/12/1899 00:00:00	2014-12-15	Jharkhand	Ranchi	ranchicatching22	Ranchi Vaccinations	R-151214095227-87-1539	ranchi ward-34	Ward 33	Second	23.3898	85.296	Free Roaming	Male	Puppy	Entire	marked and released	Healthy	1 emaciated	1
Dec	2014-12-15	30/12/1899 00:00:00	2014-12-15	Jharkhand	Ranchi	ranchicatching22	Ranchi Vaccinations	R-151214095211-87-1538	ranchi ward-34	Ward 33	Second	23.3898	85.296	Free Roaming	Male	Puppy	Entire	marked and released	Healthy	1 emaciated	1
Dec	2014-12-15	30/12/1899 00:00:00	2014-12-15	Jharkhand	Ranchi	ranchicatching22	Ranchi Vaccinations	R-151214095854-87-1542	ranchi ward-34	Ward 33	Second	23.3898	85.2959	Free Roaming	Male	Puppy	Entire	marked and released	Healthy	1 emaciated	1
Dec	2014-12-15	30/12/1899 00:00:00	2014-12-15	Jharkhand	Ranchi	ranchicatching22	Ranchi Vaccinations	R-151214095911-87-1543	ranchi ward-34	Ward 33	Second	23.3898	85.2959	Free Roaming	Female	Puppy	Entire	marked and released	Healthy	1 emaciated	1
Dec	2014-12-15	30/12/1899 00:00:00	2014-12-15	Jharkhand	Ranchi	ranchicatching22	Ranchi Vaccinations	R-151214095815-87-1540	ranchi ward-34	Ward 33	Second	23.3898	85.2961	Free Roaming	Female	Puppy	Entire	marked and released	Healthy	1 emaciated	1
Dec	2014-12-15	30/12/1899 00:00:00	2014-12-15	Jharkhand	Ranchi	ranchicatching22	Ranchi Vaccinations	R-151214091512-87-1530	ranchi ward-34	Ward 33	Second	23.3902	85.2958	Free Roaming	Female	Adult	Entire	marked and released	Healthy	1 emaciated	2
Dec	2014-12-15	30/12/1899 00:00:00	2014-12-15	Jharkhand	Ranchi	ranchicatching22	Ranchi Vaccinations	R-151214094437-87-1537	ranchi ward-34	Ward 33	Second	23.3903	85.2958	Free Roaming	Male	Adult	Entire	marked and released	Healthy	1 emaciated	1
Dec	2014-12-15	30/12/1899 00:00:00	2014-12-15	Jharkhand	Ranchi	ranchicatching22	Ranchi Vaccinations	R-151214092333-87-1533	ranchi ward-34	Ward 33	Second	23.3905	85.2955	Free Roaming	Female	Adult	Entire	marked and released	Healthy	1 emaciated	1
Dec	2014-12-15	30/12/1899 00:00:00	2014-12-15	Jharkhand	Ranchi	ranchicatching22	Ranchi Vaccinations	R-151214102405-87-1550	ranchi ward-34	Ward 33	Second	23.3874	85.2981	Free Roaming	Male	Adult	Neutered	marked and released	Healthy	1 emaciated	1
Dec	2014-12-15	30/12/1899 00:00:00	2014-12-15	Jharkhand	Ranchi	ranchicatching22	Ranchi Vaccinations	R-151214100229-87-1546	ranchi ward-34	Ward 33	Second	23.3883	85.2958	Free Roaming	Male	Adult	Neutered	marked and released	Healthy	1 emaciated	1
Dec	2014-12-15	30/12/1899 00:00:00	2014-12-15	Jharkhand	Ranchi	ranchicatching22	Ranchi Vaccinations	R-151214090732-87-1528	ranchi ward-34	Ward 33	Second	23.3892	85.2956	Free Roaming	Male	Adult	Neutered	marked and released	Healthy	1 emaciated	1
Dec	2014-12-15	30/12/1899 00:00:00	2014-12-15	Jharkhand	Ranchi	ranchicatching22	Ranchi Vaccinations	R-151214091331-87-1529	ranchi ward-34	Ward 33	Second	23.3902	85.2958	Free Roaming	Female	Adult	Neutered	marked and released	Healthy	1 emaciated	1
Dec	2014-12-15	30/12/1899 00:00:00	2014-12-15	Jharkhand	Ranchi	ranchicatching22	Ranchi Vaccinations	R-151214092421-87-1534	ranchi ward-34	Ward 33	Second	23.3905	85.2955	Free Roaming	Male	Adult	Neutered	marked and released	Healthy	1 emaciated	1
Dec	2014-12-15	30/12/1899 00:00:00	2014-12-15	Jharkhand	Ranchi	ranchicatching22	Ranchi Vaccinations	R-151214132215-87-1613	ranchi ward-34	Ward 35	First	23.3819	85.297	Free Roaming	Female	Adult	Entire	marked and released	Healthy	1 emaciated	1
Dec	2014-12-15	30/12/1899 00:00:00	2014-12-15	Jharkhand	Ranchi	ranchicatching22	Ranchi Vaccinations	R-151214082927-87-1513	ranchi ward-34	Ward 35	First	23.3823	85.2952	Free Roaming	Male	Adult	Neutered	marked and released	Healthy	1 emaciated	1
Dec	2014-12-15	30/12/1899 00:00:00	2014-12-15	Jharkhand	Ranchi	ranchicatching22	Ranchi Vaccinations	R-151214104158-87-1558	ranchi ward-34	Ward 35	First	23.3824	85.2946	Free Roaming	Female	Adult	Neutered	marked and released	Healthy	1 emaciated	1
Dec	2014-12-15	30/12/1899 00:00:00	2014-12-15	Jharkhand	Ranchi	ranchicatching22	Ranchi Vaccinations	R-151214104331-87-1559	ranchi ward-34	Ward 35	First	23.3825	85.2946	Free Roaming	Male	Adult	Neutered	marked and released	Healthy	1 emaciated	1
Dec	2014-12-15	30/12/1899 00:00:00	2014-12-15	Jharkhand	Ranchi	ranchicatching22	Ranchi Vaccinations	R-151214080928-87-1502	ranchi ward-34	Ward 38	First	23.3418	85.3034	Free Roaming	Female	Adult	Neutered	marked and released	Healthy	1 emaciated	2
Dec	2014-12-16	30/12/1899 00:00:00	2014-12-16	Jharkhand	Ranchi	ranchicatching33	Ranchi Vaccinations	R-161214094713-88-785	ranchi w32	Ward 32		23.3866	85.3127	Free Roaming	Male						0
Dec	2014-12-16	30/12/1899 00:00:00	2014-12-16	Jharkhand	Ranchi	ranchicatching33	Ranchi Vaccinations	R-161214111053-88-810	ranchi w32	Ward 32	Po	23.3822	85.3088	Free Roaming	Female	Adult	Entire	clinic(neutering)	Healthy	3 healthy condition	1
Dec	2014-12-16	30/12/1899 00:00:00	2014-12-16	Jharkhand	Ranchi	ranchicatching33	Ranchi Vaccinations	R-161214111127-88-811	ranchi w32	Ward 32	Po	23.3822	85.3087	Free Roaming	Female	Adult	Entire	clinic(neutering)	Healthy	3 healthy condition	1
Dec	2014-12-16	30/12/1899 00:00:00	2014-12-16	Jharkhand	Ranchi	ranchicatching33	Ranchi Vaccinations	R-161214102037-88-796	ranchi w32	Ward 32	Po	23.3825	85.3133	Free Roaming	Female	Adult	Entire	clinic(neutering)	Healthy	3 healthy condition	1
Dec	2014-12-16	30/12/1899 00:00:00	2014-12-16	Jharkhand	Ranchi	ranchicatching33	Ranchi Vaccinations	R-161214112151-88-816	ranchi w32	Ward 32	Po	23.3828	85.3078	Free Roaming	Female	Adult	Entire	clinic(neutering)	Healthy	3 healthy condition	1
Dec	2014-12-16	30/12/1899 00:00:00	2014-12-16	Jharkhand	Ranchi	ranchicatching33	Ranchi Vaccinations	R-161214124558-88-850	ranchi w32	Ward 32	Po	23.3829	85.3045	Free Roaming	Male	Adult	Entire	clinic(neutering)	Healthy	3 healthy condition	1
Dec	2014-12-16	30/12/1899 00:00:00	2014-12-16	Jharkhand	Ranchi	ranchicatching33	Ranchi Vaccinations	R-161214100219-88-790	ranchi w32	Ward 32	Po	23.3862	85.3139	Free Roaming	Male	Adult	Entire	clinic(neutering)	Healthy	3 healthy condition	1
Dec	2014-12-16	30/12/1899 00:00:00	2014-12-16	Jharkhand	Ranchi	ranchicatching33	Ranchi Vaccinations	R-161214110136-88-808	ranchi w32	Ward 32	Second	23.3805	85.3113	Free Roaming	Female	Adult	Entire	marked and released	Healthy	3 healthy condition	1
Dec	2014-12-16	30/12/1899 00:00:00	2014-12-16	Jharkhand	Ranchi	ranchicatching33	Ranchi Vaccinations	R-161214105435-88-807	ranchi w32	Ward 32	Second	23.3807	85.3138	Owner Present	Male	Puppy	Entire	marked and released	Healthy	3 healthy condition	1
Dec	2014-12-16	30/12/1899 00:00:00	2014-12-16	Jharkhand	Ranchi	ranchicatching33	Ranchi Vaccinations	R-161214105153-88-806	ranchi w32	Ward 32	Second	23.3809	85.3134	Free Roaming	Female	Puppy	Entire	marked and released	Healthy	3 healthy condition	1
Dec	2014-12-16	30/12/1899 00:00:00	2014-12-16	Jharkhand	Ranchi	ranchicatching33	Ranchi Vaccinations	R-161214103829-88-801	ranchi w32	Ward 32	Second	23.3817	85.3138	Free Roaming	Female	Puppy	Entire	marked and released	Healthy	3 healthy condition	1
Dec	2014-12-16	30/12/1899 00:00:00	2014-12-16	Jharkhand	Ranchi	ranchicatching33	Ranchi Vaccinations	R-161214103804-88-800	ranchi w32	Ward 32	Second	23.3817	85.3138	Free Roaming	Male	Puppy	Entire	marked and released	Healthy	3 healthy condition	1
Dec	2014-12-16	30/12/1899 00:00:00	2014-12-16	Jharkhand	Ranchi	ranchicatching33	Ranchi Vaccinations	R-161214110447-88-809	ranchi w32	Ward 32	Second	23.3821	85.3108	Free Roaming	Female	Adult	Entire	marked and released	Healthy	3 healthy condition	1
Dec	2014-12-16	30/12/1899 00:00:00	2014-12-16	Jharkhand	Ranchi	ranchicatching33	Ranchi Vaccinations	R-161214104420-88-802	ranchi w32	Ward 32	Second	23.3823	85.3133	Free Roaming	Male	Puppy	Entire	marked and released	Healthy	3 healthy condition	1
Dec	2014-12-16	30/12/1899 00:00:00	2014-12-16	Jharkhand	Ranchi	ranchicatching33	Ranchi Vaccinations	R-161214104533-88-804	ranchi w32	Ward 32	Second	23.3823	85.3132	Free Roaming	Male	Puppy	Entire	marked and released	Healthy	3 healthy condition	1
Dec	2014-12-16	30/12/1899 00:00:00	2014-12-16	Jharkhand	Ranchi	ranchicatching33	Ranchi Vaccinations	R-161214104509-88-803	ranchi w32	Ward 32	Second	23.3823	85.3133	Free Roaming	Male	Puppy	Entire	marked and released	Healthy	3 healthy condition	1
Dec	2014-12-16	30/12/1899 00:00:00	2014-12-16	Jharkhand	Ranchi	ranchicatching33	Ranchi Vaccinations	R-161214104554-88-805	ranchi w32	Ward 32	Second	23.3825	85.3132	Free Roaming	Female	Puppy	Entire	marked and released	Healthy	3 healthy condition	1
Dec	2014-12-16	30/12/1899 00:00:00	2014-12-16	Jharkhand	Ranchi	ranchicatching33	Ranchi Vaccinations	R-161214101843-88-794	ranchi w32	Ward 32	Second	23.3828	85.3131	Free Roaming	Female	Adult	Entire	marked and released	Healthy	3 healthy condition	1
Dec	2014-12-16	30/12/1899 00:00:00	2014-12-16	Jharkhand	Ranchi	ranchicatching33	Ranchi Vaccinations	R-161214101205-88-792	ranchi w32	Ward 32	Second	23.385	85.3131	Owner Present	Male	Adult	Entire	marked and released	Healthy	3 healthy condition	1
Dec	2014-12-16	30/12/1899 00:00:00	2014-12-16	Jharkhand	Ranchi	ranchicatching33	Ranchi Vaccinations	R-161214101030-88-791	ranchi w32	Ward 32	Second	23.3851	85.313	Owner Present	Male	Adult	Entire	marked and released	Healthy	3 healthy condition	1
Dec	2014-12-16	30/12/1899 00:00:00	2014-12-16	Jharkhand	Ranchi	ranchicatching33	Ranchi Vaccinations	R-161214100053-88-789	ranchi w32	Ward 32	Second	23.3858	85.3141	Free Roaming	Male	Adult	Entire	marked and released	Healthy	3 healthy condition	1
Dec	2014-12-16	30/12/1899 00:00:00	2014-12-16	Jharkhand	Ranchi	ranchicatching33	Ranchi Vaccinations	R-161214131515-88-869	ranchi w32	Ward 32	Second	23.386	85.3072	Owner Present	Male	Puppy	Entire	marked and released	Healthy	3 healthy condition	1
Dec	2014-12-16	30/12/1899 00:00:00	2014-12-16	Jharkhand	Ranchi	ranchicatching33	Ranchi Vaccinations	R-161214091804-88-779	ranchi w32	Ward 32	Second	23.3867	85.3099	Free Roaming	Female	Adult	Entire	marked and released	Healthy	3 healthy condition	1
Dec	2014-12-16	30/12/1899 00:00:00	2014-12-16	Jharkhand	Ranchi	ranchicatching33	Ranchi Vaccinations	R-161214091318-88-778	ranchi w32	Ward 32	Second	23.3867	85.3108	Free Roaming	Male	Puppy	Entire	marked and released	Healthy	3 healthy condition	1
Dec	2014-12-16	30/12/1899 00:00:00	2014-12-16	Jharkhand	Ranchi	ranchicatching33	Ranchi Vaccinations	R-161214092135-88-780	ranchi w32	Ward 32	Second	23.3869	85.3099	Free Roaming	Male	Puppy	Entire	marked and released	Healthy	3 healthy condition	1
Dec	2014-12-16	30/12/1899 00:00:00	2014-12-16	Jharkhand	Ranchi	ranchicatching33	Ranchi Vaccinations	R-161214131121-88-867	ranchi w32	Ward 32	Second	23.3871	85.3078	Free Roaming	Female	Adult	Entire	marked and released	Healthy	3 healthy condition	1
Dec	2014-12-16	30/12/1899 00:00:00	2014-12-16	Jharkhand	Ranchi	ranchicatching33	Ranchi Vaccinations	R-161214131037-88-866	ranchi w32	Ward 32	Second	23.3871	85.3078	Free Roaming	Female	Puppy	Entire	marked and released	Healthy	3 healthy condition	1
Dec	2014-12-16	30/12/1899 00:00:00	2014-12-16	Jharkhand	Ranchi	ranchicatching33	Ranchi Vaccinations	R-161214131019-88-865	ranchi w32	Ward 32	Second	23.3871	85.3078	Free Roaming	Male	Puppy	Entire	marked and released	Healthy	3 healthy condition	1
Dec	2014-12-16	30/12/1899 00:00:00	2014-12-16	Jharkhand	Ranchi	ranchicatching33	Ranchi Vaccinations	R-161214130942-88-864	ranchi w32	Ward 32	Second	23.3873	85.3075	Free Roaming	Male	Puppy	Entire	marked and released	Healthy	3 healthy condition	1
Dec	2014-12-16	30/12/1899 00:00:00	2014-12-16	Jharkhand	Ranchi	ranchicatching33	Ranchi Vaccinations	R-161214084032-88-771	ranchi w32	Ward 32	Second	23.3873	85.3103	Free Roaming	Female	Puppy	Entire	marked and released	Healthy	3 healthy condition	1
Dec	2014-12-16	30/12/1899 00:00:00	2014-12-16	Jharkhand	Ranchi	ranchicatching33	Ranchi Vaccinations	R-161214130914-88-863	ranchi w32	Ward 32	Second	23.3873	85.3072	Free Roaming	Male	Puppy	Entire	marked and released	Healthy	3 healthy condition	1
Dec	2014-12-16	30/12/1899 00:00:00	2014-12-16	Jharkhand	Ranchi	ranchicatching33	Ranchi Vaccinations	R-161214093149-88-782	ranchi w32	Ward 32	Second	23.3874	85.3103	Free Roaming	Male	Puppy	Entire	marked and released	Healthy	3 healthy condition	1
Dec	2014-12-16	30/12/1899 00:00:00	2014-12-16	Jharkhand	Ranchi	ranchicatching33	Ranchi Vaccinations	R-161214103501-88-799	ranchi w32	Ward 32	Second	23.3807	85.3136	Free Roaming	Male	Adult	Neutered	marked and released	Healthy	3 healthy condition	1
Dec	2014-12-16	30/12/1899 00:00:00	2014-12-16	Jharkhand	Ranchi	ranchicatching33	Ranchi Vaccinations	R-161214123655-88-846	ranchi w32	Ward 32	Second	23.3807	85.3049	Free Roaming	Female	Adult	Neutered	marked and released	Healthy	3 healthy condition	1
Dec	2014-12-16	30/12/1899 00:00:00	2014-12-16	Jharkhand	Ranchi	ranchicatching33	Ranchi Vaccinations	R-161214123552-88-845	ranchi w32	Ward 32	Second	23.3807	85.3049	Free Roaming	Female	Adult	Neutered	marked and released	Healthy		1
Dec	2014-12-16	30/12/1899 00:00:00	2014-12-16	Jharkhand	Ranchi	ranchicatching33	Ranchi Vaccinations	R-161214103354-88-798	ranchi w32	Ward 32	Second	23.3808	85.3135	Free Roaming	Male	Adult	Neutered	marked and released	Healthy	3 healthy condition	1
Dec	2014-12-16	30/12/1899 00:00:00	2014-12-16	Jharkhand	Ranchi	ranchicatching33	Ranchi Vaccinations	R-161214103137-88-797	ranchi w32	Ward 32	Second	23.381	85.3129	Free Roaming	Female	Adult	Neutered	marked and released	Healthy	3 healthy condition	1
Dec	2014-12-16	30/12/1899 00:00:00	2014-12-16	Jharkhand	Ranchi	ranchicatching33	Ranchi Vaccinations	R-161214121035-88-831	ranchi w32	Ward 32	Second	23.3811	85.3067	Free Roaming	Male	Adult	Neutered	marked and released	Healthy	3 healthy condition	1
Dec	2014-12-16	30/12/1899 00:00:00	2014-12-16	Jharkhand	Ranchi	ranchicatching33	Ranchi Vaccinations	R-161214121009-88-830	ranchi w32	Ward 32	Second	23.3814	85.3067	Free Roaming	Female	Adult	Neutered	marked and released	Healthy	3 healthy condition	1
Dec	2014-12-16	30/12/1899 00:00:00	2014-12-16	Jharkhand	Ranchi	ranchicatching33	Ranchi Vaccinations	R-161214120920-88-828	ranchi w32	Ward 32	Second	23.3814	85.3068	Free Roaming	Female	Adult	Neutered	marked and released	Healthy	3 healthy condition	1
Dec	2014-12-16	30/12/1899 00:00:00	2014-12-16	Jharkhand	Ranchi	ranchicatching33	Ranchi Vaccinations	R-161214120948-88-829	ranchi w32	Ward 32	Second	23.3814	85.3067	Free Roaming	Male	Adult	Neutered	marked and released	Healthy	3 healthy condition	1
Dec	2014-12-16	30/12/1899 00:00:00	2014-12-16	Jharkhand	Ranchi	ranchicatching33	Ranchi Vaccinations	R-161214124237-88-847	ranchi w32	Ward 32	Second	23.3814	85.3043	Free Roaming	Female	Adult	Neutered	marked and released	Healthy	3 healthy condition	1
Dec	2014-12-16	30/12/1899 00:00:00	2014-12-16	Jharkhand	Ranchi	ranchicatching33	Ranchi Vaccinations	R-161214120744-88-827	ranchi w32	Ward 32	Second	23.3816	85.3065	Free Roaming	Male	Adult	Neutered	marked and released	Healthy	3 healthy condition	1
Dec	2014-12-16	30/12/1899 00:00:00	2014-12-16	Jharkhand	Ranchi	ranchicatching33	Ranchi Vaccinations	R-161214120716-88-826	ranchi w32	Ward 32	Second	23.3818	85.3064	Free Roaming	Male	Adult	Neutered	marked and released	Healthy	3 healthy condition	1
Dec	2014-12-16	30/12/1899 00:00:00	2014-12-16	Jharkhand	Ranchi	ranchicatching33	Ranchi Vaccinations	R-161214133247-88-873	ranchi w32	Ward 32	Second	23.3819	85.3065	Free Roaming	Male	Adult	Neutered	marked and released	Healthy	3 healthy condition	1
Dec	2014-12-16	30/12/1899 00:00:00	2014-12-16	Jharkhand	Ranchi	ranchicatching33	Ranchi Vaccinations	R-161214132929-88-872	ranchi w32	Ward 32	Second	23.3822	85.3065	Free Roaming	Male	Adult	Neutered	marked and released	Healthy	3 healthy condition	1
Dec	2014-12-16	30/12/1899 00:00:00	2014-12-16	Jharkhand	Ranchi	ranchicatching33	Ranchi Vaccinations	R-161214120515-88-825	ranchi w32	Ward 32	Second	23.3823	85.3065	Free Roaming	Male	Adult	Neutered	marked and released	Healthy	3 healthy condition	1
Dec	2014-12-16	30/12/1899 00:00:00	2014-12-16	Jharkhand	Ranchi	ranchicatching33	Ranchi Vaccinations	R-161214124448-88-848	ranchi w32	Ward 32	Second	23.3823	85.3044	Free Roaming	Male	Adult	Neutered	marked and released	Healthy	3 healthy condition	1
Dec	2014-12-16	30/12/1899 00:00:00	2014-12-16	Jharkhand	Ranchi	ranchicatching33	Ranchi Vaccinations	R-161214120454-88-824	ranchi w32	Ward 32	Second	23.3824	85.3066	Free Roaming	Female	Adult	Neutered	marked and released	Healthy	3 healthy condition	1
Dec	2014-12-16	30/12/1899 00:00:00	2014-12-16	Jharkhand	Ranchi	ranchicatching33	Ranchi Vaccinations	R-161214120422-88-823	ranchi w32	Ward 32	Second	23.3824	85.3066	Free Roaming	Male	Adult	Neutered	marked and released	Healthy	3 healthy condition	1
Dec	2014-12-16	30/12/1899 00:00:00	2014-12-16	Jharkhand	Ranchi	ranchicatching33	Ranchi Vaccinations	R-161214124511-88-849	ranchi w32	Ward 32	Second	23.3825	85.3044	Free Roaming	Male	Adult	Neutered	marked and released	Healthy	3 healthy condition	1
Dec	2014-12-16	30/12/1899 00:00:00	2014-12-16	Jharkhand	Ranchi	ranchicatching33	Ranchi Vaccinations	R-161214102006-88-795	ranchi w32	Ward 32	Second	23.3825	85.3133	Free Roaming	Female	Adult	Neutered	marked and released	Healthy	3 healthy condition	1
Dec	2014-12-16	30/12/1899 00:00:00	2014-12-16	Jharkhand	Ranchi	ranchicatching33	Ranchi Vaccinations	R-161214112013-88-815	ranchi w32	Ward 32	Second	23.3825	85.3075	Free Roaming	Male	Adult	Neutered	marked and released	Healthy	3 healthy condition	1
Dec	2014-12-16	30/12/1899 00:00:00	2014-12-16	Jharkhand	Ranchi	ranchicatching33	Ranchi Vaccinations	R-161214132848-88-871	ranchi w32	Ward 32	Second	23.3826	85.3063	Free Roaming	Female	Adult	Neutered	marked and released	Healthy	3 healthy condition	1
Dec	2014-12-16	30/12/1899 00:00:00	2014-12-16	Jharkhand	Ranchi	ranchicatching33	Ranchi Vaccinations	R-161214101821-88-793	ranchi w32	Ward 32	Second	23.3828	85.3131	Free Roaming	Male	Adult	Neutered	marked and released	Healthy	3 healthy condition	1
Dec	2014-12-16	30/12/1899 00:00:00	2014-12-16	Jharkhand	Ranchi	ranchicatching33	Ranchi Vaccinations	R-161214111529-88-812	ranchi w32	Ward 32	Second	23.3828	85.3078	Free Roaming	Male	Adult	Neutered	marked and released	Healthy	3 healthy condition	1
Dec	2014-12-16	30/12/1899 00:00:00	2014-12-16	Jharkhand	Ranchi	ranchicatching33	Ranchi Vaccinations	R-161214111603-88-813	ranchi w32	Ward 32	Second	23.3828	85.3078	Free Roaming	Female	Adult	Neutered	marked and released	Healthy	3 healthy condition	1
Dec	2014-12-16	30/12/1899 00:00:00	2014-12-16	Jharkhand	Ranchi	ranchicatching33	Ranchi Vaccinations	R-161214111621-88-814	ranchi w32	Ward 32	Second	23.3828	85.3078	Free Roaming	Male	Adult	Neutered	marked and released	Healthy	3 healthy condition	1
Dec	2014-12-16	30/12/1899 00:00:00	2014-12-16	Jharkhand	Ranchi	ranchicatching33	Ranchi Vaccinations	R-161214115937-88-822	ranchi w32	Ward 32	Second	23.3838	85.3064	Free Roaming	Male	Adult	Neutered	marked and released	Healthy	3 healthy condition	1
Dec	2014-12-16	30/12/1899 00:00:00	2014-12-16	Jharkhand	Ranchi	ranchicatching33	Ranchi Vaccinations	R-161214115817-88-819	ranchi w32	Ward 32	Second	23.3839	85.3066	Free Roaming	Male	Adult	Neutered	marked and released	Healthy	3 healthy condition	1
Dec	2014-12-16	30/12/1899 00:00:00	2014-12-16	Jharkhand	Ranchi	ranchicatching33	Ranchi Vaccinations	R-161214115845-88-820	ranchi w32	Ward 32	Second	23.3839	85.3066	Free Roaming	Male	Adult	Neutered	marked and released	Healthy	3 healthy condition	1
Dec	2014-12-16	30/12/1899 00:00:00	2014-12-16	Jharkhand	Ranchi	ranchicatching33	Ranchi Vaccinations	R-161214115916-88-821	ranchi w32	Ward 32	Second	23.3839	85.3065	Free Roaming	Female	Adult	Neutered	marked and released	Healthy	3 healthy condition	1
Dec	2014-12-16	30/12/1899 00:00:00	2014-12-16	Jharkhand	Ranchi	ranchicatching33	Ranchi Vaccinations	R-161214132351-88-870	ranchi w32	Ward 32	Second	23.3847	85.3066	Free Roaming	Female	Adult	Neutered	marked and released	Healthy	3 healthy condition	1
Dec	2014-12-16	30/12/1899 00:00:00	2014-12-16	Jharkhand	Ranchi	ranchicatching33	Ranchi Vaccinations	R-161214113610-88-818	ranchi w32	Ward 32	Second	23.3854	85.3075	Free Roaming	Female	Adult	Neutered	marked and released	Healthy	3 healthy condition	1
Dec	2014-12-16	30/12/1899 00:00:00	2014-12-16	Jharkhand	Ranchi	ranchicatching33	Ranchi Vaccinations	R-161214113549-88-817	ranchi w32	Ward 32	Second	23.3854	85.3075	Free Roaming	Male	Adult	Neutered	marked and released	Healthy	3 healthy condition	1
Dec	2014-12-16	30/12/1899 00:00:00	2014-12-16	Jharkhand	Ranchi	ranchicatching33	Ranchi Vaccinations	R-161214090402-88-775	ranchi w32	Ward 32	Second	23.3856	85.311	Free Roaming	Female	Adult	Neutered	marked and released	Healthy	3 healthy condition	1
Dec	2014-12-16	30/12/1899 00:00:00	2014-12-16	Jharkhand	Ranchi	ranchicatching33	Ranchi Vaccinations	R-161214125351-88-855	ranchi w32	Ward 32	Second	23.3858	85.3051	Free Roaming	Female	Adult	Neutered	marked and released	Healthy	3 healthy condition	1
Dec	2014-12-16	30/12/1899 00:00:00	2014-12-16	Jharkhand	Ranchi	ranchicatching33	Ranchi Vaccinations	R-161214125318-88-854	ranchi w32	Ward 32	Second	23.3858	85.3051	Free Roaming	Female	Adult	Neutered	marked and released	Healthy	3 healthy condition	1
Dec	2014-12-16	30/12/1899 00:00:00	2014-12-16	Jharkhand	Ranchi	ranchicatching33	Ranchi Vaccinations	R-161214094130-88-784	ranchi w32	Ward 32	Second	23.3862	85.3122	Free Roaming	Female	Adult	Neutered	marked and released	Healthy	3 healthy condition	1
Dec	2014-12-16	30/12/1899 00:00:00	2014-12-16	Jharkhand	Ranchi	ranchicatching33	Ranchi Vaccinations	R-161214091221-88-776	ranchi w32	Ward 32	Second	23.3863	85.3106	Free Roaming	Female	Adult	Neutered	marked and released	Healthy	3 healthy condition	1
Dec	2014-12-16	30/12/1899 00:00:00	2014-12-16	Jharkhand	Ranchi	ranchicatching33	Ranchi Vaccinations	R-161214091254-88-777	ranchi w32	Ward 32	Second	23.3865	85.3108	Free Roaming	Female	Adult	Neutered	marked and released	Healthy	3 healthy condition	1
Dec	2014-12-16	30/12/1899 00:00:00	2014-12-16	Jharkhand	Ranchi	ranchicatching33	Ranchi Vaccinations	R-161214095017-88-788	ranchi w32	Ward 32	Second	23.3865	85.3136	Free Roaming	Female	Adult	Neutered	marked and released	Healthy	3 healthy condition	1
Dec	2014-12-16	30/12/1899 00:00:00	2014-12-16	Jharkhand	Ranchi	ranchicatching33	Ranchi Vaccinations	R-161214094747-88-787	ranchi w32	Ward 32	Second	23.3866	85.3127	Free Roaming	Male	Adult	Neutered	marked and released	Healthy	3 healthy condition	1
Dec	2014-12-16	30/12/1899 00:00:00	2014-12-16	Jharkhand	Ranchi	ranchicatching33	Ranchi Vaccinations	R-161214094724-88-786	ranchi w32	Ward 32	Second	23.3866	85.3127	Free Roaming	Male	Adult	Neutered	marked and released	Healthy	3 healthy condition	1
Dec	2014-12-16	30/12/1899 00:00:00	2014-12-16	Jharkhand	Ranchi	ranchicatching33	Ranchi Vaccinations	R-161214131320-88-868	ranchi w32	Ward 32	Second	23.3867	85.3076	Free Roaming	Female	Adult	Neutered	marked and released	Healthy	3 healthy condition	1
Dec	2014-12-16	30/12/1899 00:00:00	2014-12-16	Jharkhand	Ranchi	ranchicatching33	Ranchi Vaccinations	R-161214082726-88-769	ranchi w32	Ward 32	Second	23.3868	85.3119	Free Roaming	Male	Adult	Neutered	marked and released	Healthy	3 healthy condition	1
Dec	2014-12-16	30/12/1899 00:00:00	2014-12-16	Jharkhand	Ranchi	ranchicatching33	Ranchi Vaccinations	R-161214084425-88-773	ranchi w32	Ward 32	Second	23.3869	85.3107	Free Roaming	Male	Adult	Neutered	marked and released	Healthy	3 healthy condition	1
Dec	2014-12-16	30/12/1899 00:00:00	2014-12-16	Jharkhand	Ranchi	ranchicatching33	Ranchi Vaccinations	R-161214084446-88-774	ranchi w32	Ward 32	Second	23.3869	85.3105	Free Roaming	Male	Adult	Neutered	marked and released	Healthy	3 healthy condition	1
Dec	2014-12-16	30/12/1899 00:00:00	2014-12-16	Jharkhand	Ranchi	ranchicatching33	Ranchi Vaccinations	R-161214084402-88-772	ranchi w32	Ward 32	Second	23.387	85.3108	Free Roaming	Female	Adult	Neutered	marked and released	Healthy	3 healthy condition	1
Dec	2014-12-16	30/12/1899 00:00:00	2014-12-16	Jharkhand	Ranchi	ranchicatching33	Ranchi Vaccinations	R-161214093717-88-783	ranchi w32	Ward 32	Second	23.387	85.3106	Free Roaming	Female	Adult	Neutered	marked and released	Healthy	3 healthy condition	1
Dec	2014-12-16	30/12/1899 00:00:00	2014-12-16	Jharkhand	Ranchi	ranchicatching33	Ranchi Vaccinations	R-161214092854-88-781	ranchi w32	Ward 32	Second	23.3871	85.3091	Free Roaming	Male	Adult	Neutered	marked and released	Healthy	3 healthy condition	1
Dec	2014-12-16	30/12/1899 00:00:00	2014-12-16	Jharkhand	Ranchi	ranchicatching33	Ranchi Vaccinations	R-161214083550-88-770	ranchi w32	Ward 32	Second	23.388	85.3101	Free Roaming	Female	Adult	Neutered	marked and released	Healthy	3 healthy condition	1
Dec	2014-12-16	30/12/1899 00:00:00	2014-12-16	Jharkhand	Ranchi	ranchicatching33	Ranchi Vaccinations	R-161214125146-88-853	ranchi w32	Ward 33	First	23.3848	85.3049	Free Roaming	Male	Adult	Neutered		Healthy	3 healthy condition	1
Dec	2014-12-16	30/12/1899 00:00:00	2014-12-16	Jharkhand	Ranchi	ranchicatching33	Ranchi Vaccinations	R-161214124739-88-851	ranchi w32	Ward 33	Second	23.383	85.3044	Free Roaming	Male	Adult	Neutered	marked and released	Healthy	3 healthy condition	1
Dec	2014-12-16	30/12/1899 00:00:00	2014-12-16	Jharkhand	Ranchi	ranchicatching33	Ranchi Vaccinations	R-161214124812-88-852	ranchi w32	Ward 33	Second	23.3833	85.3045	Free Roaming	Male	Adult	Neutered	marked and released	Healthy	3 healthy condition	1
Dec	2014-12-16	30/12/1899 00:00:00	2014-12-16	Jharkhand	Ranchi	ranchicatching33	Ranchi Vaccinations	R-161214125705-88-856	ranchi w32	Ward 33	Second	23.3864	85.3051	Free Roaming	Male	Adult	Neutered	marked and released	Healthy	3 healthy condition	1
Dec	2014-12-16	30/12/1899 00:00:00	2014-12-16	Jharkhand	Ranchi	ranchicatching33	Ranchi Vaccinations	R-161214125729-88-857	ranchi w32	Ward 33	Second	23.3864	85.3051	Free Roaming	Female	Adult	Neutered	marked and released	Healthy	3 healthy condition	1
Dec	2014-12-16	30/12/1899 00:00:00	2014-12-16	Jharkhand	Ranchi	ranchicatching33	Ranchi Vaccinations	R-161214125753-88-858	ranchi w32	Ward 33	Second	23.3867	85.3049	Free Roaming	Male	Adult	Neutered	marked and released	Healthy	3 healthy condition	1
Dec	2014-12-16	30/12/1899 00:00:00	2014-12-16	Jharkhand	Ranchi	ranchicatching33	Ranchi Vaccinations	R-161214125823-88-859	ranchi w32	Ward 33	Second	23.3869	85.3047	Free Roaming	Female	Adult	Neutered	marked and released	Healthy	3 healthy condition	1
Dec	2014-12-16	30/12/1899 00:00:00	2014-12-16	Jharkhand	Ranchi	ranchicatching33	Ranchi Vaccinations	R-161214125845-88-860	ranchi w32	Ward 33	Second	23.387	85.3047	Free Roaming	Female	Adult	Neutered	marked and released	Healthy	3 healthy condition	1
Dec	2014-12-16	30/12/1899 00:00:00	2014-12-16	Jharkhand	Ranchi	ranchicatching33	Ranchi Vaccinations	R-161214130109-88-862	ranchi w32	Ward 33	Second	23.3871	85.3049	Free Roaming	Male	Adult	Neutered	marked and released	Healthy	3 healthy condition	1
Dec	2014-12-16	30/12/1899 00:00:00	2014-12-16	Jharkhand	Ranchi	ranchicatching33	Ranchi Vaccinations	R-161214125917-88-861	ranchi w32	Ward 33	Second	23.3871	85.3045	Free Roaming	Female	Adult	Neutered	marked and released	Healthy	3 healthy condition	1
Dec	2014-12-16	30/12/1899 00:00:00	2014-12-16	Jharkhand	Ranchi	ranchicatching22	Ranchi Vaccinations	R-161214163902-87-1617	ranchi ward-41	Ward 42	First	23.3142	85.2951	Free Roaming	Male	Adult	Entire	clinic(neutering)	Healthy	1 emaciated	1
Dec	2014-12-16	30/12/1899 00:00:00	2014-12-16	Jharkhand	Ranchi	ranchicatching22	Ranchi Vaccinations	R-161214164201-87-1624	ranchi ward-41	Ward 42	First	23.3142	85.2951	Free Roaming	Male	Adult	Entire	clinic(neutering)	Healthy	1 emaciated	1
Dec	2014-12-16	30/12/1899 00:00:00	2014-12-16	Jharkhand	Ranchi	ranchicatching22	Ranchi Vaccinations	R-161214163923-87-1618	ranchi ward-41	Ward 42	First	23.3142	85.2951	Free Roaming	Male	Adult	Entire	clinic(neutering)	Healthy	1 emaciated	1
Dec	2014-12-16	30/12/1899 00:00:00	2014-12-16	Jharkhand	Ranchi	ranchicatching22	Ranchi Vaccinations	R-161214163834-87-1616	ranchi ward-41	Ward 42	First	23.3142	85.2951	Free Roaming	Female	Adult	Entire	clinic(neutering)	Healthy	1 emaciated	1
Dec	2014-12-16	30/12/1899 00:00:00	2014-12-16	Jharkhand	Ranchi	ranchicatching22	Ranchi Vaccinations	R-161214163807-87-1615	ranchi ward-41	Ward 42	First	23.3142	85.2951	Free Roaming	Female	Adult	Entire	clinic(neutering)	Healthy	1 emaciated	1
Dec	2014-12-16	30/12/1899 00:00:00	2014-12-16	Jharkhand	Ranchi	ranchicatching22	Ranchi Vaccinations	R-161214163955-87-1619	ranchi ward-41	Ward 42	First	23.3142	85.2951	Free Roaming	Male	Adult	Entire	clinic(neutering)	Healthy	1 emaciated	1
Dec	2014-12-16	30/12/1899 00:00:00	2014-12-16	Jharkhand	Ranchi	ranchicatching22	Ranchi Vaccinations	R-161214164104-87-1622	ranchi ward-41	Ward 42	First	23.3142	85.2951	Free Roaming	Female	Adult	Entire	clinic(neutering)	Healthy	1 emaciated	1
Dec	2014-12-16	30/12/1899 00:00:00	2014-12-16	Jharkhand	Ranchi	ranchicatching22	Ranchi Vaccinations	R-161214164137-87-1623	ranchi ward-41	Ward 42	First	23.3142	85.2951	Free Roaming	Female	Adult	Entire	clinic(neutering)	Healthy	1 emaciated	1
Dec	2014-12-16	30/12/1899 00:00:00	2014-12-16	Jharkhand	Ranchi	ranchicatching22	Ranchi Vaccinations	R-161214164041-87-1621	ranchi ward-41	Ward 42	First	23.3142	85.2951	Free Roaming	Male	Adult	Entire	clinic(neutering)	Healthy	1 emaciated	1
Dec	2014-12-16	30/12/1899 00:00:00	2014-12-16	Jharkhand	Ranchi	ranchicatching22	Ranchi Vaccinations	R-161214164023-87-1620	ranchi ward-41	Ward 42	First	23.3142	85.2951	Free Roaming	Male	Adult	Entire	clinic(neutering)	Healthy	1 emaciated	1
Dec	2014-12-17	30/12/1899 00:00:00	2014-12-17	Jharkhand	Ranchi	ranchicatching22	Ranchi Vaccinations	R-171214124919-87-1675	ward-33	Ward 32	Po	23.385	85.305	Free Roaming	Male	Adult	Neutered	marked and released	Healthy	3 healthy condition	1
Dec	2014-12-17	30/12/1899 00:00:00	2014-12-17	Jharkhand	Ranchi	ranchicatching22	Ranchi Vaccinations	R-171214125041-87-1678	ward-33	Ward 32	Po	23.385	85.3049	Free Roaming	Male	Adult	Neutered	marked and released	Healthy	3 healthy condition	1
Dec	2014-12-17	30/12/1899 00:00:00	2014-12-17	Jharkhand	Ranchi	ranchicatching22	Ranchi Vaccinations	R-171214125003-87-1676	ward-33	Ward 32	Po	23.385	85.3049	Free Roaming	Male	Adult	Neutered	marked and released	Healthy	3 healthy condition	1
Dec	2014-12-17	30/12/1899 00:00:00	2014-12-17	Jharkhand	Ranchi	ranchicatching22	Ranchi Vaccinations	R-171214125019-87-1677	ward-33	Ward 32	Po	23.385	85.3049	Free Roaming	Female	Adult	Neutered	marked and released	Healthy	3 healthy condition	1
Dec	2014-12-17	30/12/1899 00:00:00	2014-12-17	Jharkhand	Ranchi	ranchicatching22	Ranchi Vaccinations	R-171214124819-87-1674	ward-33	Ward 32	Po	23.3852	85.3051	Free Roaming	Female	Adult	Neutered	marked and released	Healthy	3 healthy condition	1
Dec	2014-12-17	30/12/1899 00:00:00	2014-12-17	Jharkhand	Ranchi	ranchicatching22	Ranchi Vaccinations	R-171214113310-87-1666	ward-33	Ward 32	Po	23.386	85.3054	Free Roaming	Male	Adult	Neutered	marked and released	Healthy	3 healthy condition	1
Dec	2014-12-17	30/12/1899 00:00:00	2014-12-17	Jharkhand	Ranchi	ranchicatching22	Ranchi Vaccinations	R-171214113728-87-1667	ward-33	Ward 32	Po	23.3887	85.3058	Free Roaming	Male	Adult	Neutered	marked and released	Healthy	3 healthy condition	1
Dec	2014-12-17	30/12/1899 00:00:00	2014-12-17	Jharkhand	Ranchi	ranchicatching22	Ranchi Vaccinations	R-171214114021-87-1668	ward-33	Ward 32	Po	23.3891	85.3065	Free Roaming	Female	Adult	Neutered	marked and released	Healthy	3 healthy condition	1
Dec	2014-12-17	30/12/1899 00:00:00	2014-12-17	Jharkhand	Ranchi	ranchicatching22	Ranchi Vaccinations	R-171214123838-87-1672	ward-33	Ward 32	Po	23.3895	85.3054	Free Roaming	Male	Adult	Neutered	marked and released	Healthy	3 healthy condition	1
Dec	2014-12-17	30/12/1899 00:00:00	2014-12-17	Jharkhand	Ranchi	ranchicatching22	Ranchi Vaccinations	R-171214114650-87-1669	ward-33	Ward 32	Po	23.3901	85.306	Free Roaming	Male	Adult	Neutered	marked and released	Healthy	3 healthy condition	1
Dec	2014-12-17	30/12/1899 00:00:00	2014-12-17	Jharkhand	Ranchi	ranchicatching22	Ranchi Vaccinations	R-171214114931-87-1671	ward-33	Ward 32	Po	23.3903	85.307	Free Roaming	Male	Adult	Neutered	marked and released	Healthy	3 healthy condition	1
Dec	2014-12-17	30/12/1899 00:00:00	2014-12-17	Jharkhand	Ranchi	ranchicatching22	Ranchi Vaccinations	R-171214114842-87-1670	ward-33	Ward 32	Po	23.3905	85.3064	Free Roaming	Female	Adult	Neutered	marked and released	Healthy	3 healthy condition	1
Dec	2014-12-17	30/12/1899 00:00:00	2014-12-17	Jharkhand	Ranchi	ranchicatching22	Ranchi Vaccinations	R-171214103707-87-1656	ward-33	Ward 33	First	23.3902	85.2973	Free Roaming	Male	Adult	Neutered			4 overweight	1
Dec	2014-12-17	30/12/1899 00:00:00	2014-12-17	Jharkhand	Ranchi	ranchicatching22	Ranchi Vaccinations	R-171214132350-87-1697	ward-33	Ward 33	Po	23.3816	85.299	Free Roaming	Female	Adult	Entire	clinic(neutering)	Healthy	3 healthy condition	1
Dec	2014-12-17	30/12/1899 00:00:00	2014-12-17	Jharkhand	Ranchi	ranchicatching22	Ranchi Vaccinations	R-171214132302-87-1695	ward-33	Ward 33	Po	23.3817	85.299	Free Roaming	Female	Adult	Entire	clinic(neutering)	Healthy	3 healthy condition	1
Dec	2014-12-17	30/12/1899 00:00:00	2014-12-17	Jharkhand	Ranchi	ranchicatching22	Ranchi Vaccinations	R-171214132331-87-1696	ward-33	Ward 33	Po	23.3817	85.299	Free Roaming	Female	Adult	Entire	clinic(neutering)	Healthy	3 healthy condition	1
Dec	2014-12-17	30/12/1899 00:00:00	2014-12-17	Jharkhand	Ranchi	ranchicatching22	Ranchi Vaccinations	R-171214133007-87-1702	ward-33	Ward 33	Po	23.3817	85.299	Free Roaming	Female	Adult	Entire	clinic(neutering)	Healthy	3 healthy condition	1
Dec	2014-12-17	30/12/1899 00:00:00	2014-12-17	Jharkhand	Ranchi	ranchicatching22	Ranchi Vaccinations	R-171214132923-87-1701	ward-33	Ward 33	Po	23.3817	85.2989	Free Roaming	Female	Adult	Entire	clinic(neutering)	Healthy	3 healthy condition	1
Dec	2014-12-17	30/12/1899 00:00:00	2014-12-17	Jharkhand	Ranchi	ranchicatching22	Ranchi Vaccinations	R-171214132003-87-1693	ward-33	Ward 33	Po	23.3817	85.299	Free Roaming	Male	Adult	Entire	clinic(neutering)	Healthy	3 healthy condition	1
Dec	2014-12-17	30/12/1899 00:00:00	2014-12-17	Jharkhand	Ranchi	ranchicatching22	Ranchi Vaccinations	R-171214132412-87-1698	ward-33	Ward 33	Po	23.3817	85.2989	Free Roaming	Male	Adult	Entire	clinic(neutering)	Healthy	3 healthy condition	1
Dec	2014-12-17	30/12/1899 00:00:00	2014-12-17	Jharkhand	Ranchi	ranchicatching22	Ranchi Vaccinations	R-171214132502-87-1700	ward-33	Ward 33	Po	23.3817	85.2989	Free Roaming	Male	Adult	Entire	clinic(neutering)	Healthy	3 healthy condition	1
Dec	2014-12-17	30/12/1899 00:00:00	2014-12-17	Jharkhand	Ranchi	ranchicatching22	Ranchi Vaccinations	R-171214132439-87-1699	ward-33	Ward 33	Po	23.3817	85.2989	Free Roaming	Male	Adult	Entire	clinic(neutering)	Healthy	3 healthy condition	1
Dec	2014-12-17	30/12/1899 00:00:00	2014-12-17	Jharkhand	Ranchi	ranchicatching22	Ranchi Vaccinations	R-171214101128-87-1653	ward-33	Ward 33	Po	23.3914	85.2958	Free Roaming	Female	Adult	Entire	clinic(neutering)	Healthy	3 healthy condition	1
Dec	2014-12-17	30/12/1899 00:00:00	2014-12-17	Jharkhand	Ranchi	ranchicatching22	Ranchi Vaccinations	R-171214132235-87-1694	ward-33	Ward 33	Po	23.3817	85.299	Free Roaming	Male	Adult	Neutered	clinic(neutering)	Healthy	3 healthy condition	1
Dec	2014-12-17	30/12/1899 00:00:00	2014-12-17	Jharkhand	Ranchi	ranchicatching22	Ranchi Vaccinations	R-171214092429-87-1639	ward-33	Ward 33	Po	23.3936	85.3001	Free Roaming	Female	Adult	Neutered	clinic(neutering)	Healthy	3 healthy condition	1
Dec	2014-12-17	30/12/1899 00:00:00	2014-12-17	Jharkhand	Ranchi	ranchicatching22	Ranchi Vaccinations	R-171214094247-87-1641	ward-33	Ward 33	Po	23.3944	85.2981	Free Roaming	Female	Adult	Neutered	clinic(neutering)	Healthy	3 healthy condition	1
Dec	2014-12-17	30/12/1899 00:00:00	2014-12-17	Jharkhand	Ranchi	ranchicatching22	Ranchi Vaccinations	R-171214125135-87-1680	ward-33	Ward 33	Second	23.384	85.3046	Free Roaming	Male	Puppy	Entire	marked and released	Healthy	3 healthy condition	1
Dec	2014-12-17	30/12/1899 00:00:00	2014-12-17	Jharkhand	Ranchi	ranchicatching22	Ranchi Vaccinations	R-171214125112-87-1679	ward-33	Ward 33	Second	23.3845	85.3047	Owner Present	Male	Adult	Entire	marked and released	Healthy		1
Dec	2014-12-17	30/12/1899 00:00:00	2014-12-17	Jharkhand	Ranchi	ranchicatching22	Ranchi Vaccinations	R-171214090605-87-1634	ward-33	Ward 33	Second	23.3898	85.2998	Free Roaming	Male	Puppy	Entire	marked and released	Healthy	3 healthy condition	1
Dec	2014-12-17	30/12/1899 00:00:00	2014-12-17	Jharkhand	Ranchi	ranchicatching22	Ranchi Vaccinations	R-171214103753-87-1658	ward-33	Ward 33	Second	23.3901	85.2979	Owner Present	Male	Puppy	Entire	marked and released	Healthy	3 healthy condition	1
Dec	2014-12-17	30/12/1899 00:00:00	2014-12-17	Jharkhand	Ranchi	ranchicatching22	Ranchi Vaccinations	R-171214091216-87-1635	ward-33	Ward 33	Second	23.3914	85.3005	Free Roaming	Female	Puppy	Entire	marked and released	Healthy	3 healthy condition	1
Dec	2014-12-17	30/12/1899 00:00:00	2014-12-17	Jharkhand	Ranchi	ranchicatching22	Ranchi Vaccinations	R-171214091239-87-1636	ward-33	Ward 33	Second	23.3914	85.3005	Free Roaming	Male	Adult	Entire	marked and released	Healthy	3 healthy condition	1
Dec	2014-12-17	30/12/1899 00:00:00	2014-12-17	Jharkhand	Ranchi	ranchicatching22	Ranchi Vaccinations	R-171214095432-87-1643	ward-33	Ward 33	Second	23.3914	85.2983	Free Roaming	Male	Adult	Entire	marked and released	Healthy	3 healthy condition	1
Dec	2014-12-17	30/12/1899 00:00:00	2014-12-17	Jharkhand	Ranchi	ranchicatching22	Ranchi Vaccinations	R-171214100524-87-1646	ward-33	Ward 33	Second	23.3917	85.2965	Free Roaming	Female	Puppy	Entire	marked and released	Healthy	3 healthy condition	1
Dec	2014-12-17	30/12/1899 00:00:00	2014-12-17	Jharkhand	Ranchi	ranchicatching22	Ranchi Vaccinations	R-171214100553-87-1647	ward-33	Ward 33	Second	23.3918	85.2965	Free Roaming	Female	Puppy	Entire	marked and released	Healthy	3 healthy condition	1
Dec	2014-12-17	30/12/1899 00:00:00	2014-12-17	Jharkhand	Ranchi	ranchicatching22	Ranchi Vaccinations	R-171214100613-87-1648	ward-33	Ward 33	Second	23.392	85.2964	Free Roaming	Female	Adult	Entire	marked and released	Healthy	3 healthy condition	1
Dec	2014-12-17	30/12/1899 00:00:00	2014-12-17	Jharkhand	Ranchi	ranchicatching22	Ranchi Vaccinations	R-171214091552-87-1637	ward-33	Ward 33	Second	23.3921	85.3014	Free Roaming	Male	Puppy	Entire	marked and released	Healthy	3 healthy condition	1
Dec	2014-12-17	30/12/1899 00:00:00	2014-12-17	Jharkhand	Ranchi	ranchicatching22	Ranchi Vaccinations	R-171214100633-87-1649	ward-33	Ward 33	Second	23.3921	85.2964	Free Roaming	Male	Puppy	Entire	marked and released	Healthy	3 healthy condition	1
Dec	2014-12-17	30/12/1899 00:00:00	2014-12-17	Jharkhand	Ranchi	ranchicatching22	Ranchi Vaccinations	R-171214100657-87-1650	ward-33	Ward 33	Second	23.3922	85.2963	Free Roaming	Male	Puppy	Entire	marked and released	Healthy	3 healthy condition	1
Dec	2014-12-17	30/12/1899 00:00:00	2014-12-17	Jharkhand	Ranchi	ranchicatching22	Ranchi Vaccinations	R-171214100716-87-1651	ward-33	Ward 33	Second	23.3923	85.2962	Free Roaming	Male	Puppy	Entire	marked and released	Healthy	3 healthy condition	1
Dec	2014-12-17	30/12/1899 00:00:00	2014-12-17	Jharkhand	Ranchi	ranchicatching22	Ranchi Vaccinations	R-171214100744-87-1652	ward-33	Ward 33	Second	23.3923	85.296	Free Roaming	Male	Puppy	Entire	marked and released	Healthy	3 healthy condition	1
Dec	2014-12-17	30/12/1899 00:00:00	2014-12-17	Jharkhand	Ranchi	ranchicatching22	Ranchi Vaccinations	R-171214131021-87-1687	ward-33	Ward 33	Second	23.3809	85.3037	Free Roaming	Female	Adult	Neutered	marked and released	Healthy	3 healthy condition	1
Dec	2014-12-17	30/12/1899 00:00:00	2014-12-17	Jharkhand	Ranchi	ranchicatching22	Ranchi Vaccinations	R-171214131411-87-1688	ward-33	Ward 33	Second	23.3809	85.3029	Free Roaming	Male	Adult	Neutered	marked and released	Healthy	3 healthy condition	1
Dec	2014-12-17	30/12/1899 00:00:00	2014-12-17	Jharkhand	Ranchi	ranchicatching22	Ranchi Vaccinations	R-171214125931-87-1684	ward-33	Ward 33	Second	23.3809	85.3041	Free Roaming	Male	Adult	Neutered	marked and released	Healthy	3 healthy condition	1
Dec	2014-12-17	30/12/1899 00:00:00	2014-12-17	Jharkhand	Ranchi	ranchicatching22	Ranchi Vaccinations	R-171214125910-87-1683	ward-33	Ward 33	Second	23.381	85.3039	Free Roaming	Male	Adult	Neutered	marked and released	Healthy	3 healthy condition	1
Dec	2014-12-17	30/12/1899 00:00:00	2014-12-17	Jharkhand	Ranchi	ranchicatching22	Ranchi Vaccinations	R-171214130947-87-1686	ward-33	Ward 33	Second	23.381	85.3032	Free Roaming	Male	Adult	Neutered	marked and released	Healthy	3 healthy condition	1
Dec	2014-12-17	30/12/1899 00:00:00	2014-12-17	Jharkhand	Ranchi	ranchicatching22	Ranchi Vaccinations	R-171214130919-87-1685	ward-33	Ward 33	Second	23.3813	85.3029	Free Roaming	Female	Adult	Neutered	marked and released	Healthy	3 healthy condition	1
Dec	2014-12-17	30/12/1899 00:00:00	2014-12-17	Jharkhand	Ranchi	ranchicatching22	Ranchi Vaccinations	R-171214125713-87-1682	ward-33	Ward 33	Second	23.3816	85.3042	Free Roaming	Male	Adult	Neutered	marked and released	Healthy	3 healthy condition	1
Dec	2014-12-17	30/12/1899 00:00:00	2014-12-17	Jharkhand	Ranchi	ranchicatching22	Ranchi Vaccinations	R-171214131944-87-1692	ward-33	Ward 33	Second	23.3817	85.2989	Free Roaming	Female	Adult	Neutered	marked and released	Healthy	3 healthy condition	1
Dec	2014-12-17	30/12/1899 00:00:00	2014-12-17	Jharkhand	Ranchi	ranchicatching22	Ranchi Vaccinations	R-171214131916-87-1691	ward-33	Ward 33	Second	23.3817	85.2989	Free Roaming	Male	Adult	Neutered	marked and released	Healthy	3 healthy condition	1
Dec	2014-12-17	30/12/1899 00:00:00	2014-12-17	Jharkhand	Ranchi	ranchicatching22	Ranchi Vaccinations	R-171214131830-87-1690	ward-33	Ward 33	Second	23.3817	85.2989	Free Roaming	Male	Adult	Neutered	marked and released	Healthy	3 healthy condition	1
Dec	2014-12-17	30/12/1899 00:00:00	2014-12-17	Jharkhand	Ranchi	ranchicatching22	Ranchi Vaccinations	R-171214125158-87-1681	ward-33	Ward 33	Second	23.3834	85.3044	Free Roaming	Male	Adult	Neutered	marked and released	Healthy	3 healthy condition	2
Dec	2014-12-17	30/12/1899 00:00:00	2014-12-17	Jharkhand	Ranchi	ranchicatching22	Ranchi Vaccinations	R-171214112933-87-1665	ward-33	Ward 33	Second	23.3855	85.3048	Free Roaming	Male	Adult	Neutered	marked and released	Healthy	1 emaciated	1
Dec	2014-12-17	30/12/1899 00:00:00	2014-12-17	Jharkhand	Ranchi	ranchicatching22	Ranchi Vaccinations	R-171214112850-87-1664	ward-33	Ward 33	Second	23.386	85.3034	Free Roaming	Female	Adult	Neutered	marked and released	Healthy	1 emaciated	1
Dec	2014-12-17	30/12/1899 00:00:00	2014-12-17	Jharkhand	Ranchi	ranchicatching22	Ranchi Vaccinations	R-171214084735-87-1628	ward-32	Ward 33	Second	23.387	85.299	Free Roaming	Male	Adult	Neutered	marked and released	Healthy	3 healthy condition	1
Dec	2014-12-17	30/12/1899 00:00:00	2014-12-17	Jharkhand	Ranchi	ranchicatching22	Ranchi Vaccinations	R-171214112406-87-1663	ward-33	Ward 33	Second	23.387	85.3019	Free Roaming	Male	Adult	Neutered	marked and released	Healthy	1 emaciated	1
Dec	2014-12-17	30/12/1899 00:00:00	2014-12-17	Jharkhand	Ranchi	ranchicatching22	Ranchi Vaccinations	R-171214112348-87-1662	ward-33	Ward 33	Second	23.387	85.3019	Free Roaming	Male	Adult	Neutered	marked and released	Healthy	3 healthy condition	1
Dec	2014-12-17	30/12/1899 00:00:00	2014-12-17	Jharkhand	Ranchi	ranchicatching22	Ranchi Vaccinations	R-171214085504-87-1630	ward-33	Ward 33	Second	23.3875	85.3002	Free Roaming	Male	Adult	Neutered	marked and released	Healthy	1 emaciated	1
Dec	2014-12-17	30/12/1899 00:00:00	2014-12-17	Jharkhand	Ranchi	ranchicatching22	Ranchi Vaccinations	R-171214085236-87-1629	ward-32	Ward 33	Second	23.3875	85.2998	Free Roaming	Male	Adult	Neutered	marked and released	Healthy	3 healthy condition	1
Dec	2014-12-17	30/12/1899 00:00:00	2014-12-17	Jharkhand	Ranchi	ranchicatching22	Ranchi Vaccinations	R-171214111758-87-1661	ward-33	Ward 33	Second	23.3886	85.3024	Free Roaming	Male		Neutered	marked and released	Healthy	3 healthy condition	1
Dec	2014-12-17	30/12/1899 00:00:00	2014-12-17	Jharkhand	Ranchi	ranchicatching22	Ranchi Vaccinations	R-171214124051-87-1673	ward-33	Ward 33	Second	23.3891	85.3054	Free Roaming	Male	Adult	Neutered	marked and released	Healthy	3 healthy condition	1
Dec	2014-12-17	30/12/1899 00:00:00	2014-12-17	Jharkhand	Ranchi	ranchicatching22	Ranchi Vaccinations	R-171214090342-87-1631	ward-33	Ward 33	Second	23.3898	85.3	Free Roaming	Female	Adult	Neutered	marked and released	Healthy	3 healthy condition	1
Dec	2014-12-17	30/12/1899 00:00:00	2014-12-17	Jharkhand	Ranchi	ranchicatching22	Ranchi Vaccinations	R-171214090520-87-1633	ward-33	Ward 33	Second	23.3898	85.2996	Free Roaming	Female		Neutered	marked and released	Healthy	3 healthy condition	1
Dec	2014-12-17	30/12/1899 00:00:00	2014-12-17	Jharkhand	Ranchi	ranchicatching22	Ranchi Vaccinations	R-171214105928-87-1659	ward-33	Ward 33	Second	23.3899	85.3	Free Roaming	Male	Adult	Neutered	marked and released	Healthy	3 healthy condition	1
Dec	2014-12-17	30/12/1899 00:00:00	2014-12-17	Jharkhand	Ranchi	ranchicatching22	Ranchi Vaccinations	R-171214110035-87-1660	ward-33	Ward 33	Second	23.3899	85.3	Free Roaming	Male	Adult	Neutered	marked and released	Healthy	3 healthy condition	1
Dec	2014-12-17	30/12/1899 00:00:00	2014-12-17	Jharkhand	Ranchi	ranchicatching22	Ranchi Vaccinations	R-171214103726-87-1657	ward-33	Ward 33	Second	23.3901	85.2976	Free Roaming	Male	Adult	Neutered	marked and released	Healthy	3 healthy condition	1
Dec	2014-12-17	30/12/1899 00:00:00	2014-12-17	Jharkhand	Ranchi	ranchicatching22	Ranchi Vaccinations	R-171214100033-87-1644	ward-33	Ward 33	Second	23.3907	85.2971	Free Roaming	Female	Adult	Neutered	marked and released	Healthy	3 healthy condition	1
Dec	2014-12-17	30/12/1899 00:00:00	2014-12-17	Jharkhand	Ranchi	ranchicatching22	Ranchi Vaccinations	R-171214101312-87-1655	ward-33	Ward 33	Second	23.3913	85.2958	Free Roaming	Male	Adult	Neutered	marked and released	Healthy	3 healthy condition	1
Dec	2014-12-17	30/12/1899 00:00:00	2014-12-17	Jharkhand	Ranchi	ranchicatching22	Ranchi Vaccinations	R-171214100243-87-1645	ward-33	Ward 33	Second	23.3917	85.2966	Free Roaming	Male	Adult	Neutered	marked and released	Healthy	3 healthy condition	1
Dec	2014-12-17	30/12/1899 00:00:00	2014-12-17	Jharkhand	Ranchi	ranchicatching22	Ranchi Vaccinations	R-171214092206-87-1638	ward-33	Ward 33	Second	23.3932	85.3004	Free Roaming	Female	Adult	Neutered	marked and released	Healthy	3 healthy condition	1
Dec	2014-12-17	30/12/1899 00:00:00	2014-12-17	Jharkhand	Ranchi	ranchicatching22	Ranchi Vaccinations	R-171214094325-87-1642	ward-33	Ward 33	Second	23.3944	85.2981	Free Roaming	Female	Adult	Neutered	marked and released	Healthy	3 healthy condition	1
Dec	2014-12-17	30/12/1899 00:00:00	2014-12-17	Jharkhand	Ranchi	ranchicatching22	Ranchi Vaccinations	R-171214093352-87-1640	ward-33	Ward 33	Second	23.3953	85.2984	Free Roaming	Male	Adult	Neutered	marked and released	Healthy	3 healthy condition	1
Dec	2014-12-17	30/12/1899 00:00:00	2014-12-17	Jharkhand	Ranchi	ranchicatching22	Ranchi Vaccinations	R-171214090424-87-1632	ward-33	Ward 33	Second	23.3898	85.3	Free Roaming	Female		Unknown	marked and released	Healthy	3 healthy condition	1
Dec	2014-12-18	30/12/1899 00:00:00	2014-12-18	Jharkhand	Ranchi	ranchicatching22	Ranchi Vaccinations	R-181214090733-87-1715	ranchi ward-32	Ward 32	Po	0	0	Free Roaming	Female	Adult	Entire	clinic(neutering)	Healthy	1 emaciated	1
Dec	2014-12-18	30/12/1899 00:00:00	2014-12-18	Jharkhand	Ranchi	ranchicatching22	Ranchi Vaccinations	R-181214083357-87-1713	ranchi ward-32	Ward 32	Po	0	0	Free Roaming	Female	Adult	Entire	clinic(neutering)	Healthy	1 emaciated	1
Dec	2014-12-18	30/12/1899 00:00:00	2014-12-18	Jharkhand	Ranchi	ranchicatching22	Ranchi Vaccinations	R-181214113230-87-1735	ward-32	Ward 32	Po	0	0	Free Roaming	Female	Adult	Entire	clinic(neutering)	Healthy	1 emaciated	1
Dec	2014-12-18	30/12/1899 00:00:00	2014-12-18	Jharkhand	Ranchi	ranchicatching22	Ranchi Vaccinations	R-181214131407-87-1756	ward-32	Ward 32	Po	0	0	Free Roaming	Female	Adult	Entire	clinic(neutering)	Healthy	1 emaciated	2
Dec	2014-12-18	30/12/1899 00:00:00	2014-12-18	Jharkhand	Ranchi	ranchicatching22	Ranchi Vaccinations	R-181214093334-87-1718	ranchi ward-32	Ward 32	Po	0	0	Free Roaming	Female	Adult	Entire	marked and released	Healthy	1 emaciated	1
Dec	2014-12-18	30/12/1899 00:00:00	2014-12-18	Jharkhand	Ranchi	ranchicatching22	Ranchi Vaccinations	R-181214091845-87-1716	ranchi ward-32	Ward 32	Po	0	0	Free Roaming	Female	Puppy	Entire	marked and released	Healthy	1 emaciated	1
Dec	2014-12-18	30/12/1899 00:00:00	2014-12-18	Jharkhand	Ranchi	ranchicatching22	Ranchi Vaccinations	R-181214093953-87-1719	ranchi ward-32	Ward 32	Po	0	0	Free Roaming	Male	Adult	Entire	marked and released	Healthy	1 emaciated	1
Dec	2014-12-18	30/12/1899 00:00:00	2014-12-18	Jharkhand	Ranchi	ranchicatching22	Ranchi Vaccinations	R-181214120743-87-1741	ward-32	Ward 32	Po	0	0	Free Roaming	Female	Adult	Entire	marked and released	Healthy	1 emaciated	1
Dec	2014-12-18	30/12/1899 00:00:00	2014-12-18	Jharkhand	Ranchi	ranchicatching22	Ranchi Vaccinations	R-181214113646-87-1737	ward-32	Ward 32	Po	0	0	Free Roaming	Male	Adult	Entire	marked and released	Healthy	1 emaciated	1
Dec	2014-12-18	30/12/1899 00:00:00	2014-12-18	Jharkhand	Ranchi	ranchicatching22	Ranchi Vaccinations	R-181214121105-87-1742	ward-32	Ward 32	Po	0	0	Free Roaming	Male	Puppy	Entire	marked and released	Healthy	1 emaciated	1
Dec	2014-12-18	30/12/1899 00:00:00	2014-12-18	Jharkhand	Ranchi	ranchicatching22	Ranchi Vaccinations	R-181214125507-87-1748	ward-32	Ward 32	Po	0	0	Free Roaming	Female	Adult	Entire	marked and released	Healthy	1 emaciated	1
Dec	2014-12-18	30/12/1899 00:00:00	2014-12-18	Jharkhand	Ranchi	ranchicatching22	Ranchi Vaccinations	R-181214115256-87-1739	ward-32	Ward 32	Po	0	0	Free Roaming	Female	Adult	Entire	marked and released	Healthy	1 emaciated	1
Dec	2014-12-18	30/12/1899 00:00:00	2014-12-18	Jharkhand	Ranchi	ranchicatching22	Ranchi Vaccinations	R-181214112250-87-1734	ward-32	Ward 32	Po	0	0	Free Roaming	Female	Adult	Entire	marked and released	Healthy	1 emaciated	1
Dec	2014-12-18	30/12/1899 00:00:00	2014-12-18	Jharkhand	Ranchi	ranchicatching22	Ranchi Vaccinations	R-181214100358-87-1722	ranchi ward-32	Ward 32	Po	0	0	Free Roaming	Male	Adult	Neutered	marked and released	Healthy	1 emaciated	1
Dec	2014-12-18	30/12/1899 00:00:00	2014-12-18	Jharkhand	Ranchi	ranchicatching22	Ranchi Vaccinations	R-181214094527-87-1720	ranchi ward-32	Ward 32	Po	0	0	Free Roaming	Male	Adult	Neutered	marked and released	Healthy	1 emaciated	1
Dec	2014-12-18	30/12/1899 00:00:00	2014-12-18	Jharkhand	Ranchi	ranchicatching22	Ranchi Vaccinations	R-181214092542-87-1717	ranchi ward-32	Ward 32	Po	0	0	Free Roaming	Male	Adult	Neutered	marked and released	Healthy	1 emaciated	1
Dec	2014-12-18	30/12/1899 00:00:00	2014-12-18	Jharkhand	Ranchi	ranchicatching22	Ranchi Vaccinations	R-181214095223-87-1721	ranchi ward-32	Ward 32	Po	0	0	Free Roaming	Male	Adult	Neutered	marked and released	Healthy	1 emaciated	1
Dec	2014-12-18	30/12/1899 00:00:00	2014-12-18	Jharkhand	Ranchi	ranchicatching22	Ranchi Vaccinations	R-181214090407-87-1714	ranchi ward-32	Ward 32	Po	0	0	Free Roaming	Male	Adult	Neutered	marked and released	Healthy	1 emaciated	1
Dec	2014-12-18	30/12/1899 00:00:00	2014-12-18	Jharkhand	Ranchi	ranchicatching22	Ranchi Vaccinations	R-181214132103-87-1758	ward-32	Ward 32	Po	0	0	Free Roaming	Male	Adult	Neutered	marked and released	Healthy	1 emaciated	1
Dec	2014-12-18	30/12/1899 00:00:00	2014-12-18	Jharkhand	Ranchi	ranchicatching22	Ranchi Vaccinations	R-181214125920-87-1752	ward-32	Ward 32	Po	0	0	Free Roaming	Male	Adult	Neutered	marked and released	Healthy	1 emaciated	1
Dec	2014-12-18	30/12/1899 00:00:00	2014-12-18	Jharkhand	Ranchi	ranchicatching22	Ranchi Vaccinations	R-181214125752-87-1751	ward-32	Ward 32	Po	0	0	Free Roaming	Male	Adult	Neutered	marked and released	Healthy	1 emaciated	1
Dec	2014-12-18	30/12/1899 00:00:00	2014-12-18	Jharkhand	Ranchi	ranchicatching22	Ranchi Vaccinations	R-181214125711-87-1750	ward-32	Ward 32	Po	0	0	Free Roaming	Male	Adult	Neutered	marked and released	Healthy	1 emaciated	1
Dec	2014-12-18	30/12/1899 00:00:00	2014-12-18	Jharkhand	Ranchi	ranchicatching22	Ranchi Vaccinations	R-181214124844-87-1744	ward-32	Ward 32	Po	0	0	Free Roaming	Male	Adult	Neutered	marked and released	Healthy	1 emaciated	1
Dec	2014-12-18	30/12/1899 00:00:00	2014-12-18	Jharkhand	Ranchi	ranchicatching22	Ranchi Vaccinations	R-181214115834-87-1740	ward-32	Ward 32	Po	0	0	Free Roaming	Male	Adult	Neutered	marked and released	Healthy	1 emaciated	1
Dec	2014-12-18	30/12/1899 00:00:00	2014-12-18	Jharkhand	Ranchi	ranchicatching22	Ranchi Vaccinations	R-181214105353-87-1732	ward-32	Ward 32	Po	0	0	Free Roaming	Male	Adult	Neutered	marked and released	Healthy	1 emaciated	1
Dec	2014-12-18	30/12/1899 00:00:00	2014-12-18	Jharkhand	Ranchi	ranchicatching22	Ranchi Vaccinations	R-181214105338-87-1731	ward-32	Ward 32	Po	0	0	Free Roaming	Male	Adult	Neutered	marked and released	Healthy	1 emaciated	1
Dec	2014-12-18	30/12/1899 00:00:00	2014-12-18	Jharkhand	Ranchi	ranchicatching22	Ranchi Vaccinations	R-181214131853-87-1757	ward-32	Ward 32	Po	0	0	Free Roaming	Male	Adult	Neutered	marked and released	Healthy	1 emaciated	1
Dec	2014-12-18	30/12/1899 00:00:00	2014-12-18	Jharkhand	Ranchi	ranchicatching22	Ranchi Vaccinations	R-181214125619-87-1749	ward-32	Ward 32	Po	0	0	Free Roaming	Male	Adult	Neutered	marked and released	Healthy	1 emaciated	1
Dec	2014-12-18	30/12/1899 00:00:00	2014-12-18	Jharkhand	Ranchi	ranchicatching22	Ranchi Vaccinations	R-181214114633-87-1738	ward-32	Ward 32	Po	0	0	Free Roaming	Male	Adult	Neutered	marked and released	Healthy	1 emaciated	1
Dec	2014-12-18	30/12/1899 00:00:00	2014-12-18	Jharkhand	Ranchi	ranchicatching22	Ranchi Vaccinations	R-181214103507-87-1729	ward-32	Ward 32	Po	0	0	Free Roaming	Male	Adult	Neutered	marked and released	Healthy	1 emaciated	1
Dec	2014-12-18	30/12/1899 00:00:00	2014-12-18	Jharkhand	Ranchi	ranchicatching22	Ranchi Vaccinations	R-181214100944-87-1723	ward-32	Ward 32	Po	0	0	Free Roaming	Male	Adult	Neutered	marked and released	Healthy	1 emaciated	1
Dec	2014-12-18	30/12/1899 00:00:00	2014-12-18	Jharkhand	Ranchi	ranchicatching22	Ranchi Vaccinations	R-181214130550-87-1754	ward-32	Ward 32	Po	0	0	Free Roaming	Male	Adult	Neutered	marked and released	Healthy	1 emaciated	1
Dec	2014-12-18	30/12/1899 00:00:00	2014-12-18	Jharkhand	Ranchi	ranchicatching22	Ranchi Vaccinations	R-181214125942-87-1753	ward-32	Ward 32	Po	0	0	Free Roaming	Female	Adult	Neutered	marked and released	Healthy	1 emaciated	1
Dec	2014-12-18	30/12/1899 00:00:00	2014-12-18	Jharkhand	Ranchi	ranchicatching22	Ranchi Vaccinations	R-181214125212-87-1746	ward-32	Ward 32	Po	0	0	Free Roaming	Female	Adult	Neutered	marked and released	Healthy	1 emaciated	1
Dec	2014-12-18	30/12/1899 00:00:00	2014-12-18	Jharkhand	Ranchi	ranchicatching22	Ranchi Vaccinations	R-181214101957-87-1728	ward-32	Ward 32	Po	0	0	Free Roaming	Male	Adult	Neutered	marked and released	Healthy	1 emaciated	1
Dec	2014-12-18	30/12/1899 00:00:00	2014-12-18	Jharkhand	Ranchi	ranchicatching22	Ranchi Vaccinations	R-181214101828-87-1727	ward-32	Ward 32	Po	0	0	Free Roaming	Female	Adult	Neutered	marked and released	Healthy	1 emaciated	1
Dec	2014-12-18	30/12/1899 00:00:00	2014-12-18	Jharkhand	Ranchi	ranchicatching22	Ranchi Vaccinations	R-181214101122-87-1725	ward-32	Ward 32	Po	0	0	Free Roaming	Male	Adult	Neutered	marked and released	Healthy	1 emaciated	1
Dec	2014-12-18	30/12/1899 00:00:00	2014-12-18	Jharkhand	Ranchi	ranchicatching22	Ranchi Vaccinations	R-181214101007-87-1724	ward-32	Ward 32	Po	0	0	Free Roaming	Male	Adult	Neutered	marked and released	Healthy	1 emaciated	1
Dec	2014-12-18	30/12/1899 00:00:00	2014-12-18	Jharkhand	Ranchi	ranchicatching22	Ranchi Vaccinations	R-181214130710-87-1755	ward-32	Ward 32	Po	0	0	Free Roaming	Male	Adult	Neutered	marked and released	Healthy	1 emaciated	1
Dec	2014-12-18	30/12/1899 00:00:00	2014-12-18	Jharkhand	Ranchi	ranchicatching22	Ranchi Vaccinations	R-181214125355-87-1747	ward-32	Ward 32	Po	0	0	Free Roaming	Male	Adult	Neutered	marked and released	Healthy	1 emaciated	1
Dec	2014-12-18	30/12/1899 00:00:00	2014-12-18	Jharkhand	Ranchi	ranchicatching22	Ranchi Vaccinations	R-181214124910-87-1745	ward-32	Ward 32	Po	0	0	Free Roaming	Male	Adult	Neutered	marked and released	Healthy	1 emaciated	1
Dec	2014-12-18	30/12/1899 00:00:00	2014-12-18	Jharkhand	Ranchi	ranchicatching22	Ranchi Vaccinations	R-181214124255-87-1743	ward-32	Ward 32	Po	0	0	Free Roaming	Male	Adult	Neutered	marked and released	Healthy	1 emaciated	1
Dec	2014-12-18	30/12/1899 00:00:00	2014-12-18	Jharkhand	Ranchi	ranchicatching22	Ranchi Vaccinations	R-181214113503-87-1736	ward-32	Ward 32	Po	0	0	Free Roaming	Male	Adult	Neutered	marked and released	Healthy	1 emaciated	1
Dec	2014-12-18	30/12/1899 00:00:00	2014-12-18	Jharkhand	Ranchi	ranchicatching22	Ranchi Vaccinations	R-181214105812-87-1733	ward-32	Ward 32	Po	0	0	Free Roaming	Male	Adult	Neutered	marked and released	Healthy	1 emaciated	1
Dec	2014-12-18	30/12/1899 00:00:00	2014-12-18	Jharkhand	Ranchi	ranchicatching22	Ranchi Vaccinations	R-181214104452-87-1730	ward-32	Ward 32	Po	0	0	Free Roaming	Male	Adult	Neutered	marked and released	Healthy	1 emaciated	1
Dec	2014-12-18	30/12/1899 00:00:00	2014-12-18	Jharkhand	Ranchi	ranchicatching22	Ranchi Vaccinations	R-181214101608-87-1726	ward-32	Ward 32	Po	0	0	Free Roaming	Male	Adult	Neutered	marked and released	Healthy	1 emaciated	1
Dec	2014-12-18	30/12/1899 00:00:00	2014-12-18	Jharkhand	Ranchi	ranchicatching33	Ranchi Vaccinations	R-181214093149-88-893	ranchi w34	Ward 33	Po	23.3891	85.2971	Free Roaming	Female	Adult	Entire	marked and released	Healthy	3 healthy condition	1
Dec	2014-12-18	30/12/1899 00:00:00	2014-12-18	Jharkhand	Ranchi	ranchicatching33	Ranchi Vaccinations	R-181214093210-88-894	ranchi w34	Ward 33	Po	23.3893	85.2971	Free Roaming	Female	Adult	Entire	marked and released	Healthy	3 healthy condition	1
Dec	2014-12-18	30/12/1899 00:00:00	2014-12-18	Jharkhand	Ranchi	ranchicatching33	Ranchi Vaccinations	R-181214101032-88-896	ranchi w34	Ward 33	Po	23.3874	85.2982	Free Roaming	Female	Adult	Neutered	marked and released	Healthy	3 healthy condition	1
Dec	2014-12-18	30/12/1899 00:00:00	2014-12-18	Jharkhand	Ranchi	ranchicatching33	Ranchi Vaccinations	R-181214092727-88-892	ranchi w34	Ward 33	Po	23.3885	85.2967	Free Roaming	Female	Adult	Neutered	marked and released	Healthy	3 healthy condition	1
Dec	2014-12-18	30/12/1899 00:00:00	2014-12-18	Jharkhand	Ranchi	ranchicatching33	Ranchi Vaccinations	R-181214135349-88-964	ranchi w34	Ward 35	First	23.3832	85.2912	Free Roaming	Female	Adult	Entire	clinic(neutering)	Healthy	3 healthy condition	1
Dec	2014-12-18	30/12/1899 00:00:00	2014-12-18	Jharkhand	Ranchi	ranchicatching33	Ranchi Vaccinations	R-181214134812-88-963	ranchi w34	Ward 35	First	23.3834	85.2912	Free Roaming	Male	Puppy	Entire	marked and released	Healthy	3 healthy condition	1
Dec	2014-12-18	30/12/1899 00:00:00	2014-12-18	Jharkhand	Ranchi	ranchicatching33	Ranchi Vaccinations	R-181214134757-88-962	ranchi w34	Ward 35	First	23.3834	85.2912	Owner Present	Female	Puppy	Entire	marked and released	Healthy	3 healthy condition	1
Dec	2014-12-18	30/12/1899 00:00:00	2014-12-18	Jharkhand	Ranchi	ranchicatching33	Ranchi Vaccinations	R-181214134715-88-960	ranchi w34	Ward 35	First	23.3834	85.2912	Owner Present	Male	Puppy	Entire	marked and released	Healthy	3 healthy condition	1
Dec	2014-12-18	30/12/1899 00:00:00	2014-12-18	Jharkhand	Ranchi	ranchicatching33	Ranchi Vaccinations	R-181214134628-88-958	ranchi w34	Ward 35	First	23.3834	85.2912	Free Roaming	Male	Adult	Neutered	marked and released	Healthy	3 healthy condition	1
Dec	2014-12-18	30/12/1899 00:00:00	2014-12-18	Jharkhand	Ranchi	ranchicatching33	Ranchi Vaccinations	R-181214134738-88-961	ranchi w34	Ward 35	First	23.3834	85.2912	Free Roaming	Female	Adult	Neutered	marked and released	Healthy	3 healthy condition	1
Dec	2014-12-18	30/12/1899 00:00:00	2014-12-18	Jharkhand	Ranchi	ranchicatching33	Ranchi Vaccinations	R-181214134659-88-959	ranchi w34	Ward 35	First	23.3834	85.2912	Free Roaming	Female	Adult	Neutered	marked and released	Healthy	3 healthy condition	1
Dec	2014-12-18	30/12/1899 00:00:00	2014-12-18	Jharkhand	Ranchi	ranchicatching33	Ranchi Vaccinations	R-181214134333-88-957	ranchi w34	Ward 35	First	23.3835	85.291	Free Roaming	Male	Adult	Neutered	marked and released	Healthy	3 healthy condition	1
Dec	2014-12-18	30/12/1899 00:00:00	2014-12-18	Jharkhand	Ranchi	ranchicatching33	Ranchi Vaccinations	R-181214134031-88-956	ranchi w34	Ward 35	First	23.3841	85.2894	Free Roaming	Male	Adult	Neutered	marked and released	Healthy	3 healthy condition	1
Dec	2014-12-19	30/12/1899 00:00:00	2014-12-19	Jharkhand	Ranchi	ranchicatching33	Ranchi Vaccinations	R-191214082833-88-966	ranchi w34	Ward 35	First	23.3828	85.2934	Owner Present	Male	Adult	Neutered	marked and released	Healthy	3 healthy condition	1
Dec	2014-12-19	30/12/1899 00:00:00	2014-12-19	Jharkhand	Ranchi	ranchicatching33	Ranchi Vaccinations	R-191214082808-88-965	ranchi w34	Ward 35	First	23.3828	85.2934	Free Roaming	Male	Adult	Neutered	marked and released	Healthy	3 healthy condition	1
Jan	2015-01-02	30/12/1899 00:00:00	2015-01-02	Jharkhand	Ranchi	SauravRanchi	Ranchi Vaccinations	R-020115103354-112-69	Ranchi ward no 35	Ward 35	First	23.3805	85.2876	Free Roaming	Female	Adult	Entire	clinic(neutering)	Healthy	3 healthy condition	1
Jan	2015-01-02	30/12/1899 00:00:00	2015-01-02	Jharkhand	Ranchi	SauravRanchi	Ranchi Vaccinations	R-020115082924-112-61	Ranchi ward no 35	Ward 35	First	23.3815	85.2926	Owner Present	Male	Adult	Entire	clinic(neutering)	Healthy	3 healthy condition	1
Jan	2015-01-02	30/12/1899 00:00:00	2015-01-02	Jharkhand	Ranchi	SauravRanchi	Ranchi Vaccinations	R-020115081853-112-59	Ranchi ward no 35	Ward 35	First	23.3818	85.2935	Free Roaming	Female	Adult	Entire	clinic(neutering)	Healthy	3 healthy condition	1
Jan	2015-01-02	30/12/1899 00:00:00	2015-01-02	Jharkhand	Ranchi	SauravRanchi	Ranchi Vaccinations	R-020115100241-112-68	Ranchi ward no 35	Ward 35	First	23.3818	85.2898	Free Roaming	Female	Adult	Entire	clinic(neutering)	Healthy	3 healthy condition	1
Jan	2015-01-02	30/12/1899 00:00:00	2015-01-02	Jharkhand	Ranchi	SauravRanchi	Ranchi Vaccinations	R-020115092706-112-66	Ranchi ward no 35	Ward 35	First	23.3823	85.292	Free Roaming	Male	Adult	Entire	clinic(neutering)	Healthy	3 healthy condition	1
Jan	2015-01-02	30/12/1899 00:00:00	2015-01-02	Jharkhand	Ranchi	SauravRanchi	Ranchi Vaccinations	R-020115104340-112-73	Ranchi ward no 35	Ward 35	First	23.3827	85.2886	Free Roaming	Female	Adult	Entire	clinic(neutering)	Healthy	3 healthy condition	1
Jan	2015-01-02	30/12/1899 00:00:00	2015-01-02	Jharkhand	Ranchi	SauravRanchi	Ranchi Vaccinations	R-020115104947-112-74	Ranchi ward no 35	Ward 35	First	23.3832	85.2885	Free Roaming	Female	Adult	Entire	clinic(neutering)	Healthy	3 healthy condition	1
Jan	2015-01-02	30/12/1899 00:00:00	2015-01-02	Jharkhand	Ranchi	SauravRanchi	Ranchi Vaccinations	R-020115080629-112-58	Ranchi ward no 35	Ward 35	First	0	0	Free Roaming	Female	Adult	Entire	clinic(neutering)	Healthy	3 healthy condition	1
Jan	2015-01-02	30/12/1899 00:00:00	2015-01-02	Jharkhand	Ranchi	SauravRanchi	Ranchi Vaccinations	R-020115103415-112-70	Ranchi ward no 35	Ward 35	First	23.3805	85.2876	Free Roaming	Female	Adult	Entire	marked and released	Healthy	3 healthy condition	1
Jan	2015-01-02	30/12/1899 00:00:00	2015-01-02	Jharkhand	Ranchi	SauravRanchi	Ranchi Vaccinations	R-020115120513-112-78	Ranchi ward no 35	Ward 35	First	23.3811	85.2847	Free Roaming	Female	Adult	Entire	marked and released	Healthy	3 healthy condition	1
Jan	2015-01-02	30/12/1899 00:00:00	2015-01-02	Jharkhand	Ranchi	SauravRanchi	Ranchi Vaccinations	R-020115103608-112-71	Ranchi ward no 35	Ward 35	First	23.3804	85.2876	Free Roaming	Male	Adult	Neutered	marked and released	Healthy	3 healthy condition	1
Jan	2015-01-02	30/12/1899 00:00:00	2015-01-02	Jharkhand	Ranchi	SauravRanchi	Ranchi Vaccinations	R-020115100208-112-67	Ranchi ward no 35	Ward 35	First	23.3818	85.2898	Free Roaming	Male	Adult	Neutered	marked and released	Healthy	3 healthy condition	1
Jan	2015-01-02	30/12/1899 00:00:00	2015-01-02	Jharkhand	Ranchi	SauravRanchi	Ranchi Vaccinations	R-020115085951-112-62	Ranchi ward no 35	Ward 35	First	23.382	85.2966	Free Roaming	Male	Adult	Neutered	marked and released	Healthy	3 healthy condition	1
Jan	2015-01-02	30/12/1899 00:00:00	2015-01-02	Jharkhand	Ranchi	SauravRanchi	Ranchi Vaccinations	R-020115090006-112-63	Ranchi ward no 35	Ward 35	First	23.382	85.2966	Free Roaming	Male	Adult	Neutered	marked and released	Healthy	3 healthy condition	1
Jan	2015-01-02	30/12/1899 00:00:00	2015-01-02	Jharkhand	Ranchi	SauravRanchi	Ranchi Vaccinations	R-020115090022-112-64	Ranchi ward no 35	Ward 35	First	23.382	85.2964	Free Roaming	Female	Adult	Neutered	marked and released	Healthy	3 healthy condition	1
Jan	2015-01-02	30/12/1899 00:00:00	2015-01-02	Jharkhand	Ranchi	SauravRanchi	Ranchi Vaccinations	R-020115104326-112-72	Ranchi ward no 35	Ward 35	First	23.3827	85.2886	Free Roaming	Female	Adult	Neutered	marked and released	Healthy	3 healthy condition	1
Jan	2015-01-02	30/12/1899 00:00:00	2015-01-02	Jharkhand	Ranchi	SauravRanchi	Ranchi Vaccinations	R-020115131906-112-87	Ranchi ward no 35	Ward 35	First	23.3829	85.2779	Free Roaming	Female	Adult	Neutered	marked and released	Healthy	3 healthy condition	1
Jan	2015-01-02	30/12/1899 00:00:00	2015-01-02	Jharkhand	Ranchi	SauravRanchi	Ranchi Vaccinations	R-020115114403-112-75	Ranchi ward no 35	Ward 35	First	23.3839	85.288	Free Roaming	Female	Adult	Neutered	marked and released	Healthy	3 healthy condition	1
Jan	2015-01-02	30/12/1899 00:00:00	2015-01-02	Jharkhand	Ranchi	SauravRanchi	Ranchi Vaccinations	R-020115114420-112-76	Ranchi ward no 35	Ward 35	First	23.384	85.288	Free Roaming	Male	Adult	Neutered	marked and released	Healthy	3 healthy condition	1
Jan	2015-01-02	30/12/1899 00:00:00	2015-01-02	Jharkhand	Ranchi	SauravRanchi	Ranchi Vaccinations	R-020115130956-112-86	Ranchi ward no 35	Ward 35	First	23.3841	85.2806	Free Roaming	Female	Adult	Neutered	marked and released	Healthy	3 healthy condition	1
Jan	2015-01-02	30/12/1899 00:00:00	2015-01-02	Jharkhand	Ranchi	SauravRanchi	Ranchi Vaccinations	R-020115130755-112-85	Ranchi ward no 35	Ward 35	First	23.3847	85.281	Free Roaming	Female	Adult	Neutered	marked and released		3 healthy condition	1
Jan	2015-01-02	30/12/1899 00:00:00	2015-01-02	Jharkhand	Ranchi	SauravRanchi	Ranchi Vaccinations	R-020115130337-112-84	Ranchi ward no 35	Ward 35	First	23.3851	85.2811	Free Roaming	Female	Adult	Neutered	marked and released	Healthy	3 healthy condition	1
Jan	2015-01-02	30/12/1899 00:00:00	2015-01-02	Jharkhand	Ranchi	SauravRanchi	Ranchi Vaccinations	R-020115124524-112-80	Ranchi ward no 35	Ward 35	First	23.3853	85.2859	Free Roaming	Female	Adult	Neutered	marked and released	Healthy	3 healthy condition	1
Jan	2015-01-02	30/12/1899 00:00:00	2015-01-02	Jharkhand	Ranchi	SauravRanchi	Ranchi Vaccinations	R-020115124507-112-79	Ranchi ward no 35	Ward 35	First	23.3853	85.2859	Free Roaming	Male	Adult	Neutered	marked and released	Healthy	3 healthy condition	1
Jan	2015-01-02	30/12/1899 00:00:00	2015-01-02	Jharkhand	Ranchi	SauravRanchi	Ranchi Vaccinations	R-020115125300-112-82	Ranchi ward no 35	Ward 35	First	23.3854	85.2859	Free Roaming	Male	Adult	Neutered	marked and released	Healthy	3 healthy condition	1
Jan	2015-01-02	30/12/1899 00:00:00	2015-01-02	Jharkhand	Ranchi	SauravRanchi	Ranchi Vaccinations	R-020115125243-112-81	Ranchi ward no 35	Ward 35	First	23.3854	85.2859	Free Roaming	Male	Adult	Neutered	marked and released	Healthy	3 healthy condition	1
Jan	2015-01-02	30/12/1899 00:00:00	2015-01-02	Jharkhand	Ranchi	SauravRanchi	Ranchi Vaccinations	R-020115130303-112-83	Ranchi ward no 35	Ward 35	First	23.3855	85.2813	Free Roaming	Male	Adult	Neutered	marked and released	Healthy	3 healthy condition	1
Jan	2015-01-02	30/12/1899 00:00:00	2015-01-02	Jharkhand	Ranchi	SauravRanchi	Ranchi Vaccinations	R-020115114949-112-77	Ranchi ward no 35	Ward 35	First	0	0	Free Roaming	Male	Adult	Neutered	marked and released	Healthy	3 healthy condition	1
Jan	2015-01-04	30/12/1899 00:00:00	2015-01-04	Jharkhand	Ranchi	SauravRanchi	Ranchi Vaccinations	R-040115110011-112-119	Ranchi ward no 35	Ward 35	First	23.3803	85.2838	Free Roaming	Female	Adult	Entire	clinic(neutering)	Healthy	1 emaciated	1
Jan	2015-01-04	30/12/1899 00:00:00	2015-01-04	Jharkhand	Ranchi	SauravRanchi	Ranchi Vaccinations	R-040115080721-112-89	Ranchi ward no 35	Ward 35	First	23.3814	85.2954	Free Roaming	Male	Adult	Entire	clinic(neutering)	Healthy	3 healthy condition	2
Jan	2015-01-04	30/12/1899 00:00:00	2015-01-04	Jharkhand	Ranchi	SauravRanchi	Ranchi Vaccinations	R-040115105339-112-118	Ranchi ward no 35	Ward 35	First	23.3814	85.2836	Free Roaming	Female	Adult	Entire	clinic(neutering)	Healthy	1 emaciated	1
Jan	2015-01-04	30/12/1899 00:00:00	2015-01-04	Jharkhand	Ranchi	SauravRanchi	Ranchi Vaccinations	R-040115085548-112-97	Ranchi ward no 35	Ward 35	First	23.382	85.2887	Free Roaming	Female	Adult	Entire	clinic(neutering)	Healthy	1 emaciated	1
Jan	2015-01-04	30/12/1899 00:00:00	2015-01-04	Jharkhand	Ranchi	SauravRanchi	Ranchi Vaccinations	R-040115133534-112-150	Ranchi ward no 35	Ward 35	First	23.3821	85.27	Free Roaming	Male	Adult	Entire	clinic(neutering)	Healthy	3 healthy condition	1
Jan	2015-01-04	30/12/1899 00:00:00	2015-01-04	Jharkhand	Ranchi	SauravRanchi	Ranchi Vaccinations	R-040115101803-112-113	Ranchi ward no 35	Ward 35	First	23.3829	85.2823	Free Roaming	Female	Adult	Entire	clinic(neutering)	Healthy	1 emaciated	1
Jan	2015-01-04	30/12/1899 00:00:00	2015-01-04	Jharkhand	Ranchi	SauravRanchi	Ranchi Vaccinations	R-040115102737-112-115	Ranchi ward no 35	Ward 35	First	23.383	85.2819	Free Roaming	Female	Adult	Entire	clinic(neutering)	Healthy	1 emaciated	1
Jan	2015-01-04	30/12/1899 00:00:00	2015-01-04	Jharkhand	Ranchi	SauravRanchi	Ranchi Vaccinations	R-040115102248-112-114	Ranchi ward no 35	Ward 35	First	23.383	85.2822	Free Roaming	Male	Adult	Entire	clinic(neutering)	Healthy	1 emaciated	1
Jan	2015-01-04	30/12/1899 00:00:00	2015-01-04	Jharkhand	Ranchi	SauravRanchi	Ranchi Vaccinations	R-040115134332-112-152	Ranchi ward no 35	Ward 35	First	23.3831	85.2693	Owner Present	Male	Adult	Entire	clinic(neutering)	Healthy	3 healthy condition	1
Jan	2015-01-04	30/12/1899 00:00:00	2015-01-04	Jharkhand	Ranchi	SauravRanchi	Ranchi Vaccinations	R-040115100825-112-111	Ranchi ward no 35	Ward 35	First	23.3832	85.2824	Free Roaming	Male	Adult	Entire	clinic(neutering)	Healthy	1 emaciated	1
Jan	2015-01-04	30/12/1899 00:00:00	2015-01-04	Jharkhand	Ranchi	SauravRanchi	Ranchi Vaccinations	R-040115083426-112-96	Ranchi ward no 35	Ward 35	First	23.3833	85.2909	Free Roaming	Female	Adult	Entire	clinic(neutering)	Healthy	3 healthy condition	1
Jan	2015-01-04	30/12/1899 00:00:00	2015-01-04	Jharkhand	Ranchi	SauravRanchi	Ranchi Vaccinations	R-040115100413-112-110	Ranchi ward no 35	Ward 35	First	23.3833	85.2825	Free Roaming	Male	Adult	Entire	clinic(neutering)	Healthy	1 emaciated	1
Jan	2015-01-04	30/12/1899 00:00:00	2015-01-04	Jharkhand	Ranchi	SauravRanchi	Ranchi Vaccinations	R-040115125833-112-135	Ranchi ward no 35	Ward 35	First	23.3836	85.2746	Free Roaming	Male	Adult	Entire	clinic(neutering)	Healthy	3 healthy condition	1
Jan	2015-01-04	30/12/1899 00:00:00	2015-01-04	Jharkhand	Ranchi	SauravRanchi	Ranchi Vaccinations	R-040115125955-112-136	Ranchi ward no 35	Ward 35	First	23.3837	85.274	Free Roaming	Female	Adult	Entire	clinic(neutering)	Healthy	3 healthy condition	1
Jan	2015-01-04	30/12/1899 00:00:00	2015-01-04	Jharkhand	Ranchi	SauravRanchi	Ranchi Vaccinations	R-040115095334-112-108	Ranchi ward no 35	Ward 35	First	23.384	85.2836	Free Roaming	Male	Adult	Entire	clinic(neutering)	Healthy	1 emaciated	1
Jan	2015-01-04	30/12/1899 00:00:00	2015-01-04	Jharkhand	Ranchi	SauravRanchi	Ranchi Vaccinations	R-040115094657-112-107	Ranchi ward no 35	Ward 35	First	23.3843	85.2837	Free Roaming	Male	Adult	Entire	clinic(neutering)	Healthy	1 emaciated	2
Jan	2015-01-04	30/12/1899 00:00:00	2015-01-04	Jharkhand	Ranchi	BhushanRanchi	Ranchi Vaccinations	R-040115115738-111-27	Ranchi w 35	Ward 35	First	23.3857	85.2796	Free Roaming	Female	Adult	Entire	clinic(neutering)	Healthy	3 healthy condition	1
Jan	2015-01-04	30/12/1899 00:00:00	2015-01-04	Jharkhand	Ranchi	SauravRanchi	Ranchi Vaccinations	R-040115123020-112-126	Ranchi ward no 35	Ward 35	First	23.3857	85.2766	Free Roaming	Female	Adult	Entire	clinic(neutering)	Healthy	3 healthy condition	1
Jan	2015-01-04	30/12/1899 00:00:00	2015-01-04	Jharkhand	Ranchi	SauravRanchi	Ranchi Vaccinations	R-040115122422-112-125	Ranchi ward no 35	Ward 35	First	23.3858	85.2762	Free Roaming	Female	Adult	Entire	clinic(neutering)	Healthy	3 healthy condition	1
Jan	2015-01-04	30/12/1899 00:00:00	2015-01-04	Jharkhand	Ranchi	BhushanRanchi	Ranchi Vaccinations	R-040115110711-111-23	Ranchi w 35	Ward 35	First	23.386	85.2757	Free Roaming	Male	Adult	Entire	clinic(neutering)	Healthy	3 healthy condition	1
Jan	2015-01-04	30/12/1899 00:00:00	2015-01-04	Jharkhand	Ranchi	BhushanRanchi	Ranchi Vaccinations	R-040115103521-111-16	Ranchi w 35	Ward 35	First	23.3906	85.2728	Free Roaming	Female	Adult	Entire	clinic(neutering)	Healthy	3 healthy condition	1
Jan	2015-01-04	30/12/1899 00:00:00	2015-01-04	Jharkhand	Ranchi	BhushanRanchi	Ranchi Vaccinations	R-040115101350-111-9	Ranchi w 35	Ward 35	First	23.3927	85.2701	Owner Present	Male	Adult	Entire	clinic(neutering)	Healthy	3 healthy condition	1
Jan	2015-01-04	30/12/1899 00:00:00	2015-01-04	Jharkhand	Ranchi	BhushanRanchi	Ranchi Vaccinations	R-040115095946-111-3	Ranchi w 35	Ward 35	First	23.3928	85.2688	Free Roaming	Female	Adult	Entire	clinic(neutering)	Healthy	3 healthy condition	1
Jan	2015-01-04	30/12/1899 00:00:00	2015-01-04	Jharkhand	Ranchi	BhushanRanchi	Ranchi Vaccinations	R-040115094918-111-2	Ranchi w 35	Ward 35	First	23.3932	85.2689	Free Roaming	Male	Adult	Entire	clinic(neutering)	Healthy	3 healthy condition	1
Jan	2015-01-04	30/12/1899 00:00:00	2015-01-04	Jharkhand	Ranchi	SauravRanchi	Ranchi Vaccinations	R-040115132014-112-143	Ranchi ward no 35	Ward 35	First	23.3802	85.2717	Free Roaming	Male	Adult	Entire	marked and released	Healthy	1 emaciated	1
Jan	2015-01-04	30/12/1899 00:00:00	2015-01-04	Jharkhand	Ranchi	SauravRanchi	Ranchi Vaccinations	R-040115131815-112-142	Ranchi ward no 35	Ward 35	First	23.3805	85.2714	Owner Present	Male	Adult	Entire	marked and released	Healthy	1 emaciated	1
Jan	2015-01-04	30/12/1899 00:00:00	2015-01-04	Jharkhand	Ranchi	SauravRanchi	Ranchi Vaccinations	R-040115133305-112-148	Ranchi ward no 35	Ward 35	First	23.3813	85.2705	Free Roaming	Male	Puppy	Entire	marked and released	Healthy	3 healthy condition	1
Jan	2015-01-04	30/12/1899 00:00:00	2015-01-04	Jharkhand	Ranchi	SauravRanchi	Ranchi Vaccinations	R-040115133423-112-149	Ranchi ward no 35	Ward 35	First	23.3818	85.2702	Owner Present	Male	Adult	Entire	marked and released	Healthy	3 healthy condition	1
Jan	2015-01-04	30/12/1899 00:00:00	2015-01-04	Jharkhand	Ranchi	SauravRanchi	Ranchi Vaccinations	R-040115104252-112-117	Ranchi ward no 35	Ward 35	First	23.3824	85.2832	Free Roaming	Female	Adult	Entire	marked and released	Healthy	1 emaciated	1
Jan	2015-01-04	30/12/1899 00:00:00	2015-01-04	Jharkhand	Ranchi	SauravRanchi	Ranchi Vaccinations	R-040115102906-112-116	Ranchi ward no 35	Ward 35	First	23.383	85.2819	Free Roaming	Male	Adult	Entire	marked and released	Healthy	1 emaciated	1
Jan	2015-01-04	30/12/1899 00:00:00	2015-01-04	Jharkhand	Ranchi	SauravRanchi	Ranchi Vaccinations	R-040115092523-112-102	Ranchi ward no 35	Ward 35	First	23.3832	85.2862	Free Roaming	Male	Adult	Entire	marked and released	Healthy	1 emaciated	1
Jan	2015-01-04	30/12/1899 00:00:00	2015-01-04	Jharkhand	Ranchi	SauravRanchi	Ranchi Vaccinations	R-040115100320-112-109	Ranchi ward no 35	Ward 35	First	23.3833	85.2828	Free Roaming	Female	Adult	Entire	marked and released	Healthy	1 emaciated	1
Jan	2015-01-04	30/12/1899 00:00:00	2015-01-04	Jharkhand	Ranchi	SauravRanchi	Ranchi Vaccinations	R-040115130253-112-138	Ranchi ward no 35	Ward 35	First	23.3836	85.2728	Free Roaming	Female	Adult	Entire	marked and released	Healthy	3 healthy condition	1
Jan	2015-01-04	30/12/1899 00:00:00	2015-01-04	Jharkhand	Ranchi	SauravRanchi	Ranchi Vaccinations	R-040115093915-112-103	Ranchi ward no 35	Ward 35	First	23.3842	85.2833	Free Roaming	Female	Adult	Entire	marked and released	Healthy	1 emaciated	1
Jan	2015-01-04	30/12/1899 00:00:00	2015-01-04	Jharkhand	Ranchi	SauravRanchi	Ranchi Vaccinations	R-040115094546-112-105	Ranchi ward no 35	Ward 35	First	23.3843	85.2836	Free Roaming	Female	Adult	Entire	marked and released	Healthy	1 emaciated	1
Jan	2015-01-04	30/12/1899 00:00:00	2015-01-04	Jharkhand	Ranchi	SauravRanchi	Ranchi Vaccinations	R-040115094317-112-104	Ranchi ward no 35	Ward 35	First	23.3844	85.2837	Free Roaming	Male	Adult	Entire	marked and released	Healthy	1 emaciated	1
Jan	2015-01-04	30/12/1899 00:00:00	2015-01-04	Jharkhand	Ranchi	BhushanRanchi	Ranchi Vaccinations	R-040115121158-111-29	Ranchi w 35	Ward 35	First	23.3848	85.2775	Free Roaming	Male	Puppy	Entire	marked and released	Healthy	3 healthy condition	1
Jan	2015-01-04	30/12/1899 00:00:00	2015-01-04	Jharkhand	Ranchi	BhushanRanchi	Ranchi Vaccinations	R-040115111721-111-24	Ranchi w 35	Ward 35	First	23.3854	85.2769	Owner Present	Male	Puppy	Entire	marked and released	Healthy	3 healthy condition	1
Jan	2015-01-04	30/12/1899 00:00:00	2015-01-04	Jharkhand	Ranchi	BhushanRanchi	Ranchi Vaccinations	R-040115120147-111-28	Ranchi w 35	Ward 35	First	23.386	85.2783	Free Roaming	Male	Puppy	Entire	marked and released	Healthy	3 healthy condition	1
Jan	2015-01-04	30/12/1899 00:00:00	2015-01-04	Jharkhand	Ranchi	BhushanRanchi	Ranchi Vaccinations	R-040115110052-111-22	Ranchi w 35	Ward 35	First	23.3874	85.2761	Owner Present	Male	Puppy	Entire	marked and released	Healthy	3 healthy condition	1
Jan	2015-01-04	30/12/1899 00:00:00	2015-01-04	Jharkhand	Ranchi	BhushanRanchi	Ranchi Vaccinations	R-040115104754-111-19	Ranchi w 35	Ward 35	First	23.3898	85.2749	Free Roaming	Female	Adult	Entire	marked and released	Healthy	3 healthy condition	1
Jan	2015-01-04	30/12/1899 00:00:00	2015-01-04	Jharkhand	Ranchi	BhushanRanchi	Ranchi Vaccinations	R-040115100046-111-4	Ranchi w 35	Ward 35	First	23.3924	85.2687	Owner Present	Male	Adult	Entire	marked and released	Healthy	3 healthy condition	1
Jan	2015-01-04	30/12/1899 00:00:00	2015-01-04	Jharkhand	Ranchi	BhushanRanchi	Ranchi Vaccinations	R-040115100710-111-7	Ranchi w 35	Ward 35	First	23.393	85.2686	Owner Present	Male	Adult	Entire	marked and released	Healthy	3 healthy condition	1
Jan	2015-01-04	30/12/1899 00:00:00	2015-01-04	Jharkhand	Ranchi	SauravRanchi	Ranchi Vaccinations	R-040115111024-112-123	Ranchi ward no 35	Ward 35	First	23.3783	85.2829	Free Roaming	Female	Adult	Neutered	marked and released	Healthy	1 emaciated	1
Jan	2015-01-04	30/12/1899 00:00:00	2015-01-04	Jharkhand	Ranchi	SauravRanchi	Ranchi Vaccinations	R-040115110856-112-122	Ranchi ward no 35	Ward 35	First	23.3788	85.2827	Free Roaming	Male	Adult	Neutered	marked and released	Healthy	1 emaciated	1
Jan	2015-01-04	30/12/1899 00:00:00	2015-01-04	Jharkhand	Ranchi	SauravRanchi	Ranchi Vaccinations	R-040115110455-112-121	Ranchi ward no 35	Ward 35	First	23.38	85.283	Free Roaming	Male	Adult	Neutered	marked and released	Healthy	1 emaciated	1
Jan	2015-01-04	30/12/1899 00:00:00	2015-01-04	Jharkhand	Ranchi	SauravRanchi	Ranchi Vaccinations	R-040115132031-112-144	Ranchi ward no 35	Ward 35	First	23.3803	85.2717	Free Roaming	Male	Adult	Neutered	marked and released	Healthy	1 emaciated	1
Jan	2015-01-04	30/12/1899 00:00:00	2015-01-04	Jharkhand	Ranchi	SauravRanchi	Ranchi Vaccinations	R-040115132048-112-145	Ranchi ward no 35	Ward 35	First	23.3803	85.2717	Free Roaming	Female	Adult	Neutered	marked and released	Healthy	1 emaciated	1
Jan	2015-01-04	30/12/1899 00:00:00	2015-01-04	Jharkhand	Ranchi	SauravRanchi	Ranchi Vaccinations	R-040115110035-112-120	Ranchi ward no 35	Ward 35	First	23.3803	85.2838	Free Roaming	Male	Adult	Neutered	marked and released	Healthy	1 emaciated	2
Jan	2015-01-04	30/12/1899 00:00:00	2015-01-04	Jharkhand	Ranchi	SauravRanchi	Ranchi Vaccinations	R-040115132303-112-146	Ranchi ward no 35	Ward 35	First	23.3803	85.2716	Free Roaming	Male	Adult	Neutered	marked and released	Healthy	3 healthy condition	1
Jan	2015-01-04	30/12/1899 00:00:00	2015-01-04	Jharkhand	Ranchi	SauravRanchi	Ranchi Vaccinations	R-040115081628-112-91	Ranchi ward no 35	Ward 35	First	23.3806	85.292	Free Roaming	Female	Adult	Neutered	marked and released	Healthy	3 healthy condition	1
Jan	2015-01-04	30/12/1899 00:00:00	2015-01-04	Jharkhand	Ranchi	SauravRanchi	Ranchi Vaccinations	R-040115082104-112-92	Ranchi ward no 35	Ward 35	First	23.3812	85.2919	Free Roaming	Male	Adult	Neutered	marked and released	Healthy	3 healthy condition	1
Jan	2015-01-04	30/12/1899 00:00:00	2015-01-04	Jharkhand	Ranchi	SauravRanchi	Ranchi Vaccinations	R-040115133229-112-147	Ranchi ward no 35	Ward 35	First	23.3813	85.2705	Free Roaming	Male	Adult	Neutered	marked and released	Healthy	3 healthy condition	1
Jan	2015-01-04	30/12/1899 00:00:00	2015-01-04	Jharkhand	Ranchi	SauravRanchi	Ranchi Vaccinations	R-040115080954-112-90	Ranchi ward no 35	Ward 35	First	23.3816	85.295	Free Roaming	Male	Adult	Neutered	marked and released	Healthy	3 healthy condition	1
Jan	2015-01-04	30/12/1899 00:00:00	2015-01-04	Jharkhand	Ranchi	SauravRanchi	Ranchi Vaccinations	R-040115082724-112-93	Ranchi ward no 35	Ward 35	First	23.3816	85.2916	Free Roaming	Male	Adult	Neutered	marked and released	Healthy	3 healthy condition	1
Jan	2015-01-04	30/12/1899 00:00:00	2015-01-04	Jharkhand	Ranchi	SauravRanchi	Ranchi Vaccinations	R-040115131025-112-141	Ranchi ward no 35	Ward 35	First	23.3826	85.2704	Free Roaming	Male	Adult	Neutered	marked and released	Healthy	3 healthy condition	1
Jan	2015-01-04	30/12/1899 00:00:00	2015-01-04	Jharkhand	Ranchi	SauravRanchi	Ranchi Vaccinations	R-040115083141-112-94	Ranchi ward no 35	Ward 35	First	23.3827	85.2914	Free Roaming	Female	Adult	Neutered	marked and released	Healthy	3 healthy condition	1
Jan	2015-01-04	30/12/1899 00:00:00	2015-01-04	Jharkhand	Ranchi	SauravRanchi	Ranchi Vaccinations	R-040115092107-112-100	Ranchi ward no 35	Ward 35	First	23.3832	85.2863	Free Roaming	Female	Adult	Neutered	marked and released	Healthy	1 emaciated	1
Jan	2015-01-04	30/12/1899 00:00:00	2015-01-04	Jharkhand	Ranchi	SauravRanchi	Ranchi Vaccinations	R-040115091805-112-98	Ranchi ward no 35	Ward 35	First	23.3832	85.2863	Free Roaming	Male	Adult	Neutered	marked and released	Healthy	1 emaciated	1
Jan	2015-01-04	30/12/1899 00:00:00	2015-01-04	Jharkhand	Ranchi	SauravRanchi	Ranchi Vaccinations	R-040115091944-112-99	Ranchi ward no 35	Ward 35	First	23.3832	85.2863	Owner Present	Female	Adult	Neutered	marked and released	Healthy	3 healthy condition	1
Jan	2015-01-04	30/12/1899 00:00:00	2015-01-04	Jharkhand	Ranchi	SauravRanchi	Ranchi Vaccinations	R-040115092349-112-101	Ranchi ward no 35	Ward 35	First	23.3832	85.2862	Free Roaming	Male	Adult	Neutered	marked and released	Healthy	1 emaciated	1
Jan	2015-01-04	30/12/1899 00:00:00	2015-01-04	Jharkhand	Ranchi	SauravRanchi	Ranchi Vaccinations	R-040115130433-112-139	Ranchi ward no 35	Ward 35	First	23.3832	85.2719	Free Roaming	Male	Adult	Neutered	marked and released	Healthy	3 healthy condition	2
Jan	2015-01-04	30/12/1899 00:00:00	2015-01-04	Jharkhand	Ranchi	SauravRanchi	Ranchi Vaccinations	R-040115101515-112-112	Ranchi ward no 35	Ward 35	First	23.3832	85.2828	Free Roaming	Female	Adult	Neutered	marked and released	Healthy	1 emaciated	1
Jan	2015-01-04	30/12/1899 00:00:00	2015-01-04	Jharkhand	Ranchi	SauravRanchi	Ranchi Vaccinations	R-040115083338-112-95	Ranchi ward no 35	Ward 35	First	23.3832	85.2915	Free Roaming	Male	Adult	Neutered	marked and released	Healthy	3 healthy condition	1
Jan	2015-01-04	30/12/1899 00:00:00	2015-01-04	Jharkhand	Ranchi	SauravRanchi	Ranchi Vaccinations	R-040115130724-112-140	Ranchi ward no 35	Ward 35	First	23.3834	85.2718	Free Roaming	Female	Adult	Neutered	marked and released	Healthy	3 healthy condition	1
Jan	2015-01-04	30/12/1899 00:00:00	2015-01-04	Jharkhand	Ranchi	SauravRanchi	Ranchi Vaccinations	R-040115130039-112-137	Ranchi ward no 35	Ward 35	First	23.3837	85.2736	Free Roaming	Male	Adult	Neutered	marked and released	Healthy	3 healthy condition	1
Jan	2015-01-04	30/12/1899 00:00:00	2015-01-04	Jharkhand	Ranchi	SauravRanchi	Ranchi Vaccinations	R-040115125311-112-134	Ranchi ward no 35	Ward 35	First	23.3842	85.2761	Free Roaming	Male	Adult	Neutered	marked and released	Healthy	3 healthy condition	1
Jan	2015-01-04	30/12/1899 00:00:00	2015-01-04	Jharkhand	Ranchi	SauravRanchi	Ranchi Vaccinations	R-040115094608-112-106	Ranchi ward no 35	Ward 35	First	23.3843	85.2837	Free Roaming	Male	Adult	Neutered	marked and released	Healthy	1 emaciated	1
Jan	2015-01-04	30/12/1899 00:00:00	2015-01-04	Jharkhand	Ranchi	SauravRanchi	Ranchi Vaccinations	R-040115125222-112-133	Ranchi ward no 35	Ward 35	First	23.3846	85.2759	Free Roaming	Male	Adult	Neutered	marked and released	Healthy	3 healthy condition	1
Jan	2015-01-04	30/12/1899 00:00:00	2015-01-04	Jharkhand	Ranchi	SauravRanchi	Ranchi Vaccinations	R-040115125142-112-132	Ranchi ward no 35	Ward 35	First	23.3848	85.2763	Free Roaming	Female	Adult	Neutered	marked and released	Healthy	3 healthy condition	1
Jan	2015-01-04	30/12/1899 00:00:00	2015-01-04	Jharkhand	Ranchi	BhushanRanchi	Ranchi Vaccinations	R-040115115020-111-26	Ranchi w 35	Ward 35	First	23.3857	85.2806	Free Roaming	Female	Adult	Neutered	marked and released	Healthy	3 healthy condition	1
Jan	2015-01-04	30/12/1899 00:00:00	2015-01-04	Jharkhand	Ranchi	BhushanRanchi	Ranchi Vaccinations	R-040115114724-111-25	Ranchi w 35	Ward 35	First	23.3867	85.2806	Free Roaming	Male	Adult	Neutered	marked and released	Healthy	3 healthy condition	1
Jan	2015-01-04	30/12/1899 00:00:00	2015-01-04	Jharkhand	Ranchi	BhushanRanchi	Ranchi Vaccinations	R-040115105729-111-21	Ranchi w 35	Ward 35	First	23.3879	85.2767	Free Roaming	Male	Adult	Neutered	marked and released	Healthy	3 healthy condition	1
Jan	2015-01-04	30/12/1899 00:00:00	2015-01-04	Jharkhand	Ranchi	SauravRanchi	Ranchi Vaccinations	R-040115123759-112-129	Ranchi ward no 35	Ward 35	First	23.3881	85.2764	Free Roaming	Male	Adult	Neutered	marked and released	Healthy	3 healthy condition	1
Jan	2015-01-04	30/12/1899 00:00:00	2015-01-04	Jharkhand	Ranchi	SauravRanchi	Ranchi Vaccinations	R-040115123917-112-131	Ranchi ward no 35	Ward 35	First	23.3882	85.2767	Free Roaming	Female	Adult	Neutered	marked and released	Healthy	3 healthy condition	1
Jan	2015-01-04	30/12/1899 00:00:00	2015-01-04	Jharkhand	Ranchi	SauravRanchi	Ranchi Vaccinations	R-040115123851-112-130	Ranchi ward no 35	Ward 35	First	23.3882	85.2767	Free Roaming	Female	Adult	Neutered	marked and released	Healthy	3 healthy condition	1
Jan	2015-01-04	30/12/1899 00:00:00	2015-01-04	Jharkhand	Ranchi	BhushanRanchi	Ranchi Vaccinations	R-040115105206-111-20	Ranchi w 35	Ward 35	First	23.3893	85.2775	Free Roaming	Female	Adult	Neutered	marked and released	Healthy	3 healthy condition	1
Jan	2015-01-04	30/12/1899 00:00:00	2015-01-04	Jharkhand	Ranchi	BhushanRanchi	Ranchi Vaccinations	R-040115104507-111-18	Ranchi w 35	Ward 35	First	23.3893	85.2739	Free Roaming	Male	Adult	Neutered	marked and released	Healthy	3 healthy condition	1
Jan	2015-01-04	30/12/1899 00:00:00	2015-01-04	Jharkhand	Ranchi	BhushanRanchi	Ranchi Vaccinations	R-040115103311-111-14	Ranchi w 35	Ward 35	First	23.3903	85.2726	Free Roaming	Female	Adult	Neutered	marked and released	Healthy	3 healthy condition	1
Jan	2015-01-04	30/12/1899 00:00:00	2015-01-04	Jharkhand	Ranchi	BhushanRanchi	Ranchi Vaccinations	R-040115103356-111-15	Ranchi w 35	Ward 35	First	23.3903	85.2726	Free Roaming	Male	Adult	Neutered	marked and released	Healthy	3 healthy condition	1
Jan	2015-01-04	30/12/1899 00:00:00	2015-01-04	Jharkhand	Ranchi	BhushanRanchi	Ranchi Vaccinations	R-040115102232-111-13	Ranchi w 35	Ward 35	First	23.3906	85.2712	Free Roaming	Male	Adult	Neutered	marked and released	Healthy	3 healthy condition	1
Jan	2015-01-04	30/12/1899 00:00:00	2015-01-04	Jharkhand	Ranchi	BhushanRanchi	Ranchi Vaccinations	R-040115102046-111-12	Ranchi w 35	Ward 35	First	23.3913	85.2713	Free Roaming	Female	Adult	Neutered	marked and released	Healthy	3 healthy condition	1
Jan	2015-01-04	30/12/1899 00:00:00	2015-01-04	Jharkhand	Ranchi	BhushanRanchi	Ranchi Vaccinations	R-040115103649-111-17	Ranchi w 35	Ward 35	First	23.3914	85.2731	Free Roaming	Male	Adult	Neutered	marked and released	Healthy	3 healthy condition	1
Jan	2015-01-04	30/12/1899 00:00:00	2015-01-04	Jharkhand	Ranchi	BhushanRanchi	Ranchi Vaccinations	R-040115101748-111-11	Ranchi w 35	Ward 35	First	23.3921	85.2713	Free Roaming	Male	Adult	Neutered	marked and released	Healthy	3 healthy condition	1
Jan	2015-01-04	30/12/1899 00:00:00	2015-01-04	Jharkhand	Ranchi	BhushanRanchi	Ranchi Vaccinations	R-040115101550-111-10	Ranchi w 35	Ward 35	First	23.3923	85.2711	Free Roaming	Female	Adult	Neutered	marked and released	Healthy		1
Jan	2015-01-04	30/12/1899 00:00:00	2015-01-04	Jharkhand	Ranchi	SauravRanchi	Ranchi Vaccinations	R-040115133735-112-151	Ranchi ward no 35	Ward 35	First	23.3822	85.27	Free Roaming	Male	Adult	Neutered	vaccinated within the last year	Healthy	3 healthy condition	1
Jan	2015-01-04	30/12/1899 00:00:00	2015-01-04	Jharkhand	Ranchi	SauravRanchi	Ranchi Vaccinations	R-040115134744-112-153	Ranchi ward no 35	Ward 35	First	23.3836	85.2722	Free Roaming	Male	Adult	Neutered	vaccinated within the last year	Healthy	3 healthy condition	1
Jan	2015-01-04	30/12/1899 00:00:00	2015-01-04	Jharkhand	Ranchi	SauravRanchi	Ranchi Vaccinations	R-040115123236-112-127	Ranchi ward no 35	Ward 35	First	23.3861	85.2757	Free Roaming	Female	Adult	Neutered	vaccinated within the last year	Healthy	3 healthy condition	1
Jan	2015-01-04	30/12/1899 00:00:00	2015-01-04	Jharkhand	Ranchi	SauravRanchi	Ranchi Vaccinations	R-040115123319-112-128	Ranchi ward no 35	Ward 35	First	23.3867	85.2757	Free Roaming	Male	Adult	Neutered	vaccinated within the last year	Healthy	3 healthy condition	1
Jan	2015-01-05	30/12/1899 00:00:00	2015-01-05	Jharkhand	Ranchi	SauravRanchi	Ranchi Vaccinations	R-050115105820-112-221	Ranchi ward no 35	Ward 35	First	23.3737	85.2729	Free Roaming	Female	Adult	Entire	clinic(neutering)	Healthy	3 healthy condition	1
Jan	2015-01-05	30/12/1899 00:00:00	2015-01-05	Jharkhand	Ranchi	SauravRanchi	Ranchi Vaccinations	R-050115105837-112-222	Ranchi ward no 35	Ward 35	First	23.3737	85.2729	Free Roaming	Male	Adult	Entire	clinic(neutering)	Healthy	3 healthy condition	1
Jan	2015-01-05	30/12/1899 00:00:00	2015-01-05	Jharkhand	Ranchi	SauravRanchi	Ranchi Vaccinations	R-050115101011-112-205	Ranchi ward no 35	Ward 35	First	23.3744	85.2649	Free Roaming	Male	Adult	Entire	clinic(neutering)	Healthy	3 healthy condition	1
Jan	2015-01-05	30/12/1899 00:00:00	2015-01-05	Jharkhand	Ranchi	SauravRanchi	Ranchi Vaccinations	R-050115104207-112-220	Ranchi ward no 35	Ward 35	First	23.3746	85.2693	Free Roaming	Female	Adult	Entire	clinic(neutering)	Healthy	3 healthy condition	1
Jan	2015-01-05	30/12/1899 00:00:00	2015-01-05	Jharkhand	Ranchi	SauravRanchi	Ranchi Vaccinations	R-050115112727-112-224	Ranchi ward no 35	Ward 35	First	23.3747	85.2741	Free Roaming	Female	Adult	Entire	clinic(neutering)	Healthy	3 healthy condition	1
Jan	2015-01-05	30/12/1899 00:00:00	2015-01-05	Jharkhand	Ranchi	SauravRanchi	Ranchi Vaccinations	R-050115102722-112-215	Ranchi ward no 35	Ward 35	First	23.3753	85.2703	Free Roaming	Male	Adult	Entire	clinic(neutering)	Healthy	3 healthy condition	1
Jan	2015-01-05	30/12/1899 00:00:00	2015-01-05	Jharkhand	Ranchi	SauravRanchi	Ranchi Vaccinations	R-050115115118-112-234	Ranchi ward no 35	Ward 35	First	23.3755	85.2801	Free Roaming	Female	Adult	Entire	clinic(neutering)	Healthy	3 healthy condition	1
Jan	2015-01-05	30/12/1899 00:00:00	2015-01-05	Jharkhand	Ranchi	SauravRanchi	Ranchi Vaccinations	R-050115120906-112-242	Ranchi ward no 35	Ward 35	First	23.3779	85.28	Free Roaming	Female	Adult	Entire	clinic(neutering)	Healthy	3 healthy condition	1
Jan	2015-01-05	30/12/1899 00:00:00	2015-01-05	Jharkhand	Ranchi	SauravRanchi	Ranchi Vaccinations	R-050115131034-112-254	Ranchi ward no 35	Ward 35	First	23.3805	85.283	Owner Present	Male	Adult	Entire	clinic(neutering)	Healthy	3 healthy condition	1
Jan	2015-01-05	30/12/1899 00:00:00	2015-01-05	Jharkhand	Ranchi	SauravRanchi	Ranchi Vaccinations	R-050115081740-112-159	Ranchi ward no 35	Ward 35	First	23.382	85.2674	Free Roaming	Male	Adult	Entire	clinic(neutering)	Healthy	3 healthy condition	1
Jan	2015-01-05	30/12/1899 00:00:00	2015-01-05	Jharkhand	Ranchi	SauravRanchi	Ranchi Vaccinations	R-050115083411-112-167	Ranchi ward no 35	Ward 35	First	23.3821	85.2671	Free Roaming	Male	Adult	Entire	clinic(neutering)	Healthy	3 healthy condition	1
Jan	2015-01-05	30/12/1899 00:00:00	2015-01-05	Jharkhand	Ranchi	SauravRanchi	Ranchi Vaccinations	R-050115083326-112-166	Ranchi ward no 35	Ward 35	First	23.3821	85.2671	Free Roaming	Female	Adult	Entire	clinic(neutering)	Healthy	3 healthy condition	1
Jan	2015-01-05	30/12/1899 00:00:00	2015-01-05	Jharkhand	Ranchi	SauravRanchi	Ranchi Vaccinations	R-050115081623-112-157	Ranchi ward no 35	Ward 35	First	23.3822	85.2675	Free Roaming	Male	Adult	Entire	clinic(neutering)	Healthy	3 healthy condition	1
Jan	2015-01-05	30/12/1899 00:00:00	2015-01-05	Jharkhand	Ranchi	SauravRanchi	Ranchi Vaccinations	R-050115113533-112-228	Ranchi ward no 35	Ward 35	First	23.3747	85.2767	Owner Present	Female	Adult	Entire	marked and released	Healthy	3 healthy condition	1
Jan	2015-01-05	30/12/1899 00:00:00	2015-01-05	Jharkhand	Ranchi	SauravRanchi	Ranchi Vaccinations	R-050115112154-112-223	Ranchi ward no 35	Ward 35	First	23.3748	85.274	Owner Present	Male	Adult	Entire	marked and released	Healthy	3 healthy condition	1
Jan	2015-01-05	30/12/1899 00:00:00	2015-01-05	Jharkhand	Ranchi	SauravRanchi	Ranchi Vaccinations	R-050115102317-112-210	Ranchi ward no 35	Ward 35	First	23.3752	85.2711	Owner Present	Male	Puppy	Entire	marked and released	Healthy	3 healthy condition	1
Jan	2015-01-05	30/12/1899 00:00:00	2015-01-05	Jharkhand	Ranchi	SauravRanchi	Ranchi Vaccinations	R-050115114832-112-232	Ranchi ward no 35	Ward 35	First	23.3752	85.2807	Free Roaming	Female	Adult	Entire	marked and released	Healthy	3 healthy condition	1
Jan	2015-01-05	30/12/1899 00:00:00	2015-01-05	Jharkhand	Ranchi	SauravRanchi	Ranchi Vaccinations	R-050115102121-112-208	Ranchi ward no 35	Ward 35	First	23.3752	85.2709	Free Roaming	Female	Adult	Entire	marked and released	Healthy	3 healthy condition	1
Jan	2015-01-05	30/12/1899 00:00:00	2015-01-05	Jharkhand	Ranchi	SauravRanchi	Ranchi Vaccinations	R-050115102404-112-211	Ranchi ward no 35	Ward 35	First	23.3753	85.271	Owner Present	Male	Puppy	Entire	marked and released	Healthy	3 healthy condition	1
Jan	2015-01-05	30/12/1899 00:00:00	2015-01-05	Jharkhand	Ranchi	SauravRanchi	Ranchi Vaccinations	R-050115114943-112-233	Ranchi ward no 35	Ward 35	First	23.3753	85.2806	Free Roaming	Female	Adult	Entire	marked and released	Healthy	3 healthy condition	1
Jan	2015-01-05	30/12/1899 00:00:00	2015-01-05	Jharkhand	Ranchi	SauravRanchi	Ranchi Vaccinations	R-050115102437-112-212	Ranchi ward no 35	Ward 35	First	23.3753	85.271	Owner Present	Female	Puppy	Entire	marked and released	Healthy	3 healthy condition	1
Jan	2015-01-05	30/12/1899 00:00:00	2015-01-05	Jharkhand	Ranchi	SauravRanchi	Ranchi Vaccinations	R-050115102532-112-213	Ranchi ward no 35	Ward 35	First	23.3753	85.271	Owner Present	Male	Puppy	Entire	marked and released	Healthy	3 healthy condition	1
Jan	2015-01-05	30/12/1899 00:00:00	2015-01-05	Jharkhand	Ranchi	SauravRanchi	Ranchi Vaccinations	R-050115103801-112-218	Ranchi ward no 35	Ward 35	First	23.3759	85.2698	Owner Present	Male	Puppy	Entire	marked and released	Healthy	3 healthy condition	1
Jan	2015-01-05	30/12/1899 00:00:00	2015-01-05	Jharkhand	Ranchi	SauravRanchi	Ranchi Vaccinations	R-050115121457-112-243	Ranchi ward no 35	Ward 35	First	23.3787	85.2797	Free Roaming	Male	Puppy	Entire	marked and released	Healthy	3 healthy condition	1
Jan	2015-01-05	30/12/1899 00:00:00	2015-01-05	Jharkhand	Ranchi	SauravRanchi	Ranchi Vaccinations	R-050115121523-112-244	Ranchi ward no 35	Ward 35	First	23.379	85.2797	Free Roaming	Male	Puppy	Entire	marked and released	Healthy	3 healthy condition	1
Jan	2015-01-05	30/12/1899 00:00:00	2015-01-05	Jharkhand	Ranchi	SauravRanchi	Ranchi Vaccinations	R-050115121857-112-249	Ranchi ward no 35	Ward 35	First	23.3792	85.28	Owner Present	Male	Adult	Entire	marked and released	Healthy	3 healthy condition	1
Jan	2015-01-05	30/12/1899 00:00:00	2015-01-05	Jharkhand	Ranchi	SauravRanchi	Ranchi Vaccinations	R-050115121829-112-248	Ranchi ward no 35	Ward 35	First	23.3792	85.2797	Free Roaming	Female	Adult	Entire	marked and released	Healthy	3 healthy condition	1
Jan	2015-01-05	30/12/1899 00:00:00	2015-01-05	Jharkhand	Ranchi	SauravRanchi	Ranchi Vaccinations	R-050115121802-112-247	Ranchi ward no 35	Ward 35	First	23.3792	85.2794	Free Roaming	Male	Adult	Entire	marked and released	Healthy	3 healthy condition	1
Jan	2015-01-05	30/12/1899 00:00:00	2015-01-05	Jharkhand	Ranchi	SauravRanchi	Ranchi Vaccinations	R-050115122014-112-252	Ranchi ward no 35	Ward 35	First	23.3794	85.2805	Free Roaming	Female	Adult	Entire	marked and released	Healthy	3 healthy condition	1
Jan	2015-01-05	30/12/1899 00:00:00	2015-01-05	Jharkhand	Ranchi	SauravRanchi	Ranchi Vaccinations	R-050115081958-112-160	Ranchi ward no 35	Ward 35	First	23.3821	85.2673	Free Roaming	Male	Adult	Entire	marked and released	Healthy	2 underweight	1
Jan	2015-01-05	30/12/1899 00:00:00	2015-01-05	Jharkhand	Ranchi	SauravRanchi	Ranchi Vaccinations	R-050115132213-112-257	Ranchi ward no 35	Ward 35	First	23.3834	85.2828	Owner Present	Male	Puppy	Entire	marked and released	Healthy	3 healthy condition	1
Jan	2015-01-05	30/12/1899 00:00:00	2015-01-05	Jharkhand	Ranchi	SauravRanchi	Ranchi Vaccinations	R-050115132506-112-258	Ranchi ward no 35	Ward 35	First	23.384	85.2822	Owner Present	Female	Puppy	Entire	marked and released	Healthy	3 healthy condition	1
Jan	2015-01-05	30/12/1899 00:00:00	2015-01-05	Jharkhand	Ranchi	SauravRanchi	Ranchi Vaccinations	R-050115101227-112-206	Ranchi ward no 35	Ward 35	First	23.3739	85.2672	Free Roaming	Male	Adult	Neutered	marked and released	Healthy	3 healthy condition	1
Jan	2015-01-05	30/12/1899 00:00:00	2015-01-05	Jharkhand	Ranchi	SauravRanchi	Ranchi Vaccinations	R-050115114245-112-231	Ranchi ward no 35	Ward 35	First	23.3741	85.2789	Free Roaming	Male	Adult	Neutered	marked and released	Healthy	3 healthy condition	1
Jan	2015-01-05	30/12/1899 00:00:00	2015-01-05	Jharkhand	Ranchi	SauravRanchi	Ranchi Vaccinations	R-050115101658-112-207	Ranchi ward no 35	Ward 35	First	23.3742	85.2702	Free Roaming	Male	Adult	Neutered	marked and released	Healthy	3 healthy condition	1
Jan	2015-01-05	30/12/1899 00:00:00	2015-01-05	Jharkhand	Ranchi	SauravRanchi	Ranchi Vaccinations	R-050115113515-112-227	Ranchi ward no 35	Ward 35	First	23.3747	85.2767	Free Roaming	Male	Adult	Neutered	marked and released	Healthy	3 healthy condition	1
Jan	2015-01-05	30/12/1899 00:00:00	2015-01-05	Jharkhand	Ranchi	SauravRanchi	Ranchi Vaccinations	R-050115112754-112-225	Ranchi ward no 35	Ward 35	First	23.3747	85.2743	Free Roaming	Male	Adult	Neutered	marked and released	Healthy	3 healthy condition	1
Jan	2015-01-05	30/12/1899 00:00:00	2015-01-05	Jharkhand	Ranchi	SauravRanchi	Ranchi Vaccinations	R-050115113934-112-230	Ranchi ward no 35	Ward 35	First	23.3747	85.2768	Free Roaming	Male	Adult	Neutered	marked and released	Healthy	3 healthy condition	1
Jan	2015-01-05	30/12/1899 00:00:00	2015-01-05	Jharkhand	Ranchi	SauravRanchi	Ranchi Vaccinations	R-050115113918-112-229	Ranchi ward no 35	Ward 35	First	23.3747	85.2766	Owner Present	Male	Adult	Neutered	marked and released	Healthy	3 healthy condition	1
Jan	2015-01-05	30/12/1899 00:00:00	2015-01-05	Jharkhand	Ranchi	SauravRanchi	Ranchi Vaccinations	R-050115113400-112-226	Ranchi ward no 35	Ward 35	First	23.3748	85.2766	Free Roaming	Female	Adult	Neutered	marked and released	Healthy	3 healthy condition	1
Jan	2015-01-05	30/12/1899 00:00:00	2015-01-05	Jharkhand	Ranchi	SauravRanchi	Ranchi Vaccinations	R-050115102140-112-209	Ranchi ward no 35	Ward 35	First	23.3751	85.2711	Free Roaming	Male	Adult	Neutered	marked and released	Healthy	3 healthy condition	1
Jan	2015-01-05	30/12/1899 00:00:00	2015-01-05	Jharkhand	Ranchi	SauravRanchi	Ranchi Vaccinations	R-050115102547-112-214	Ranchi ward no 35	Ward 35	First	23.3753	85.2708	Free Roaming	Female	Adult	Neutered	marked and released	Healthy	3 healthy condition	1
Jan	2015-01-05	30/12/1899 00:00:00	2015-01-05	Jharkhand	Ranchi	SauravRanchi	Ranchi Vaccinations	R-050115102741-112-216	Ranchi ward no 35	Ward 35	First	23.3753	85.2701	Free Roaming	Male	Adult	Neutered	marked and released	Healthy	3 healthy condition	1
Jan	2015-01-05	30/12/1899 00:00:00	2015-01-05	Jharkhand	Ranchi	SauravRanchi	Ranchi Vaccinations	R-050115115223-112-235	Ranchi ward no 35	Ward 35	First	23.3756	85.28	Free Roaming	Female	Adult	Neutered	marked and released	Healthy	3 healthy condition	1
Jan	2015-01-05	30/12/1899 00:00:00	2015-01-05	Jharkhand	Ranchi	SauravRanchi	Ranchi Vaccinations	R-050115115242-112-236	Ranchi ward no 35	Ward 35	First	23.3756	85.2799	Free Roaming	Male	Adult	Neutered	marked and released	Healthy	3 healthy condition	1
Jan	2015-01-05	30/12/1899 00:00:00	2015-01-05	Jharkhand	Ranchi	SauravRanchi	Ranchi Vaccinations	R-050115103512-112-217	Ranchi ward no 35	Ward 35	First	23.3757	85.269	Owner Present	Male	Adult	Neutered	marked and released	Healthy	3 healthy condition	1
Jan	2015-01-05	30/12/1899 00:00:00	2015-01-05	Jharkhand	Ranchi	SauravRanchi	Ranchi Vaccinations	R-050115115310-112-237	Ranchi ward no 35	Ward 35	First	23.3757	85.2797	Free Roaming	Female	Adult	Neutered	marked and released	Healthy	3 healthy condition	1
Jan	2015-01-05	30/12/1899 00:00:00	2015-01-05	Jharkhand	Ranchi	SauravRanchi	Ranchi Vaccinations	R-050115103826-112-219	Ranchi ward no 35	Ward 35	First	23.3759	85.2698	Free Roaming	Male	Adult	Neutered	marked and released	Healthy	3 healthy condition	1
Jan	2015-01-05	30/12/1899 00:00:00	2015-01-05	Jharkhand	Ranchi	SauravRanchi	Ranchi Vaccinations	R-050115120754-112-241	Ranchi ward no 35	Ward 35	First	23.3776	85.2799	Free Roaming	Female	Adult	Neutered	marked and released	Healthy	3 healthy condition	1
Jan	2015-01-05	30/12/1899 00:00:00	2015-01-05	Jharkhand	Ranchi	SauravRanchi	Ranchi Vaccinations	R-050115120515-112-239	Ranchi ward no 35	Ward 35	First	23.3778	85.2804	Free Roaming	Female	Adult	Neutered	marked and released	Healthy	3 healthy condition	1
Jan	2015-01-05	30/12/1899 00:00:00	2015-01-05	Jharkhand	Ranchi	SauravRanchi	Ranchi Vaccinations	R-050115120538-112-240	Ranchi ward no 35	Ward 35	First	23.3778	85.2803	Free Roaming	Male	Adult	Neutered	marked and released	Healthy	3 healthy condition	1
Jan	2015-01-05	30/12/1899 00:00:00	2015-01-05	Jharkhand	Ranchi	SauravRanchi	Ranchi Vaccinations	R-050115120130-112-238	Ranchi ward no 35	Ward 35	First	23.3782	85.2813	Free Roaming	Female	Adult	Neutered	marked and released	Healthy	3 healthy condition	1
Jan	2015-01-05	30/12/1899 00:00:00	2015-01-05	Jharkhand	Ranchi	SauravRanchi	Ranchi Vaccinations	R-050115121926-112-250	Ranchi ward no 35	Ward 35	First	23.3791	85.2803	Free Roaming	Female	Adult	Neutered	marked and released	Healthy	3 healthy condition	1
Jan	2015-01-05	30/12/1899 00:00:00	2015-01-05	Jharkhand	Ranchi	SauravRanchi	Ranchi Vaccinations	R-050115121949-112-251	Ranchi ward no 35	Ward 35	First	23.3791	85.2805	Free Roaming	Male	Adult	Neutered	marked and released	Healthy	3 healthy condition	1
Jan	2015-01-05	30/12/1899 00:00:00	2015-01-05	Jharkhand	Ranchi	SauravRanchi	Ranchi Vaccinations	R-050115121738-112-246	Ranchi ward no 35	Ward 35	First	23.3793	85.2792	Free Roaming	Male	Adult	Neutered	marked and released	Healthy	3 healthy condition	1
Jan	2015-01-05	30/12/1899 00:00:00	2015-01-05	Jharkhand	Ranchi	SauravRanchi	Ranchi Vaccinations	R-050115121650-112-245	Ranchi ward no 35	Ward 35	First	23.3793	85.2792	Free Roaming	Male	Adult	Neutered	marked and released	Healthy	3 healthy condition	1
Jan	2015-01-05	30/12/1899 00:00:00	2015-01-05	Jharkhand	Ranchi	SauravRanchi	Ranchi Vaccinations	R-050115122625-112-253	Ranchi ward no 35	Ward 35	First	23.3797	85.2819	Free Roaming	Male	Adult	Neutered	marked and released	Healthy	3 healthy condition	1
Jan	2015-01-05	30/12/1899 00:00:00	2015-01-05	Jharkhand	Ranchi	SauravRanchi	Ranchi Vaccinations	R-050115081706-112-158	Ranchi ward no 35	Ward 35	First	23.382	85.2674	Free Roaming	Female	Adult	Neutered	marked and released	Healthy	3 healthy condition	1
Jan	2015-01-05	30/12/1899 00:00:00	2015-01-05	Jharkhand	Ranchi	SauravRanchi	Ranchi Vaccinations	R-050115081122-112-154	Ranchi ward no 35	Ward 35	First	23.383	85.2688	Free Roaming	Male	Adult	Neutered	marked and released	Healthy	3 healthy condition	1
Jan	2015-01-05	30/12/1899 00:00:00	2015-01-05	Jharkhand	Ranchi	SauravRanchi	Ranchi Vaccinations	R-050115081145-112-155	Ranchi ward no 35	Ward 35	First	23.3831	85.2687	Free Roaming	Female	Adult	Neutered	marked and released	Healthy	3 healthy condition	1
Jan	2015-01-05	30/12/1899 00:00:00	2015-01-05	Jharkhand	Ranchi	SauravRanchi	Ranchi Vaccinations	R-050115081411-112-156	Ranchi ward no 35	Ward 35	First	23.3831	85.2683	Free Roaming	Male	Adult	Neutered	marked and released	Healthy	3 healthy condition	1
Jan	2015-01-05	30/12/1899 00:00:00	2015-01-05	Jharkhand	Ranchi	SauravRanchi	Ranchi Vaccinations	R-050115131947-112-255	Ranchi ward no 35	Ward 35	First	23.3832	85.283	Free Roaming	Female	Adult	Neutered	marked and released	Healthy	3 healthy condition	1
Jan	2015-01-05	30/12/1899 00:00:00	2015-01-05	Jharkhand	Ranchi	SauravRanchi	Ranchi Vaccinations	R-050115133654-112-261	Ranchi ward no 35	Ward 35	First	23.3833	85.2825	Free Roaming	Male	Adult	Neutered	marked and released	Healthy	3 healthy condition	1
Jan	2015-01-05	30/12/1899 00:00:00	2015-01-05	Jharkhand	Ranchi	SauravRanchi	Ranchi Vaccinations	R-050115133610-112-260	Ranchi ward no 35	Ward 35	First	23.3833	85.2824	Free Roaming	Male	Adult	Neutered	marked and released	Healthy	3 healthy condition	1
Jan	2015-01-05	30/12/1899 00:00:00	2015-01-05	Jharkhand	Ranchi	SauravRanchi	Ranchi Vaccinations	R-050115132147-112-256	Ranchi ward no 35	Ward 35	First	23.3834	85.2828	Free Roaming	Male	Adult	Neutered	marked and released	Healthy	3 healthy condition	1
Jan	2015-01-05	30/12/1899 00:00:00	2015-01-05	Jharkhand	Ranchi	SauravRanchi	Ranchi Vaccinations	R-050115132528-112-259	Ranchi ward no 35	Ward 35	First	23.384	85.2819	Free Roaming	Female	Adult	Neutered	marked and released	Healthy	3 healthy condition	1
Jan	2015-01-06	30/12/1899 00:00:00	2015-01-06	Jharkhand	Ranchi	SauravRanchi	Ranchi Vaccinations	R-060115090436-112-269	Ranchi ward no 35	Ward 35	Po	23.3757	85.2752	Free Roaming	Female	Adult	Entire	clinic(neutering)	Healthy	3 healthy condition	1
Jan	2015-01-06	30/12/1899 00:00:00	2015-01-06	Jharkhand	Ranchi	SauravRanchi	Ranchi Vaccinations	R-060115101116-112-291	Ranchi ward no 35	Ward 35	Po	23.376	85.2801	Free Roaming	Female	Adult	Entire	clinic(neutering)	Healthy	3 healthy condition	1
Jan	2015-01-06	30/12/1899 00:00:00	2015-01-06	Jharkhand	Ranchi	SauravRanchi	Ranchi Vaccinations	R-060115124435-112-315	Ranchi ward no 35	Ward 35	Po	23.3814	85.2777	Free Roaming	Male	Adult	Entire	clinic(neutering)	Healthy	3 healthy condition	1
Jan	2015-01-06	30/12/1899 00:00:00	2015-01-06	Jharkhand	Ranchi	SauravRanchi	Ranchi Vaccinations	R-060115125243-112-316	Ranchi ward no 35	Ward 35	Po	23.3822	85.2753	Free Roaming	Male	Adult	Entire	clinic(neutering)	Healthy	3 healthy condition	1
Jan	2015-01-06	30/12/1899 00:00:00	2015-01-06	Jharkhand	Ranchi	SauravRanchi	Ranchi Vaccinations	R-060115131547-112-321	Ranchi ward no 35	Ward 35	Po	23.3822	85.2758	Free Roaming	Male	Adult	Entire	clinic(neutering)	Healthy	3 healthy condition	1
Jan	2015-01-06	30/12/1899 00:00:00	2015-01-06	Jharkhand	Ranchi	SauravRanchi	Ranchi Vaccinations	R-060115110430-112-297	Ranchi ward no 35	Ward 35	Po	23.3826	85.2846	Free Roaming	Male	Adult	Entire	clinic(neutering)	Healthy	3 healthy condition	1
Jan	2015-01-06	30/12/1899 00:00:00	2015-01-06	Jharkhand	Ranchi	SauravRanchi	Ranchi Vaccinations	R-060115133320-112-325	Ranchi ward no 35	Ward 35	Po	23.3828	85.278	Free Roaming	Male	Adult	Entire	clinic(neutering)	Healthy	3 healthy condition	1
Jan	2015-01-06	30/12/1899 00:00:00	2015-01-06	Jharkhand	Ranchi	SauravRanchi	Ranchi Vaccinations	R-060115132339-112-323	Ranchi ward no 35	Ward 35	Po	23.3828	85.2778	Free Roaming	Female	Adult	Entire	clinic(neutering)	Healthy	3 healthy condition	1
Jan	2015-01-06	30/12/1899 00:00:00	2015-01-06	Jharkhand	Ranchi	SauravRanchi	Ranchi Vaccinations	R-060115114319-112-300	Ranchi ward no 35	Ward 35	Po	23.3834	85.2781	Free Roaming	Male	Adult	Entire	clinic(neutering)	Healthy	3 healthy condition	1
Jan	2015-01-06	30/12/1899 00:00:00	2015-01-06	Jharkhand	Ranchi	SauravRanchi	Ranchi Vaccinations	R-060115133820-112-326	Ranchi ward no 35	Ward 35	Po	23.3835	85.2758	Free Roaming	Female	Adult	Entire	clinic(neutering)	Healthy	3 healthy condition	1
Jan	2015-01-06	30/12/1899 00:00:00	2015-01-06	Jharkhand	Ranchi	SauravRanchi	Ranchi Vaccinations	R-060115133945-112-329	Ranchi ward no 35	Ward 35	Po	23.3835	85.2758	Free Roaming	Female	Adult	Entire	clinic(neutering)	Healthy	3 healthy condition	1
Jan	2015-01-06	30/12/1899 00:00:00	2015-01-06	Jharkhand	Ranchi	SauravRanchi	Ranchi Vaccinations	R-060115134048-112-332	Ranchi ward no 35	Ward 35	Po	23.3835	85.2758	Free Roaming	Male	Adult	Entire	clinic(neutering)	Healthy	3 healthy condition	1
Jan	2015-01-06	30/12/1899 00:00:00	2015-01-06	Jharkhand	Ranchi	SauravRanchi	Ranchi Vaccinations	R-060115133851-112-327	Ranchi ward no 35	Ward 35	Po	23.3835	85.2758	Free Roaming	Female	Adult	Entire	clinic(neutering)	Healthy	3 healthy condition	1
Jan	2015-01-06	30/12/1899 00:00:00	2015-01-06	Jharkhand	Ranchi	SauravRanchi	Ranchi Vaccinations	R-060115134306-112-339	Ranchi ward no 35	Ward 35	Po	23.3835	85.2758	Free Roaming	Male	Adult	Entire	clinic(neutering)	Healthy	3 healthy condition	1
Jan	2015-01-06	30/12/1899 00:00:00	2015-01-06	Jharkhand	Ranchi	SauravRanchi	Ranchi Vaccinations	R-060115133910-112-328	Ranchi ward no 35	Ward 35	Po	23.3835	85.2758	Free Roaming	Female	Adult	Entire	clinic(neutering)	Healthy	3 healthy condition	1
Jan	2015-01-06	30/12/1899 00:00:00	2015-01-06	Jharkhand	Ranchi	SauravRanchi	Ranchi Vaccinations	R-060115134005-112-330	Ranchi ward no 35	Ward 35	Po	23.3835	85.2758	Free Roaming	Male	Adult	Entire	clinic(neutering)	Healthy	4 overweight	1
Jan	2015-01-06	30/12/1899 00:00:00	2015-01-06	Jharkhand	Ranchi	SauravRanchi	Ranchi Vaccinations	R-060115134107-112-333	Ranchi ward no 35	Ward 35	Po	23.3835	85.2758	Free Roaming	Female	Adult	Entire	clinic(neutering)	Healthy	3 healthy condition	1
Jan	2015-01-06	30/12/1899 00:00:00	2015-01-06	Jharkhand	Ranchi	SauravRanchi	Ranchi Vaccinations	R-060115134125-112-334	Ranchi ward no 35	Ward 35	Po	23.3835	85.2758	Free Roaming	Female	Adult	Entire	clinic(neutering)	Healthy	3 healthy condition	1
Jan	2015-01-06	30/12/1899 00:00:00	2015-01-06	Jharkhand	Ranchi	SauravRanchi	Ranchi Vaccinations	R-060115134027-112-331	Ranchi ward no 35	Ward 35	Po	23.3835	85.2758	Free Roaming	Male	Adult	Entire	clinic(neutering)	Healthy	3 healthy condition	1
Jan	2015-01-06	30/12/1899 00:00:00	2015-01-06	Jharkhand	Ranchi	SauravRanchi	Ranchi Vaccinations	R-060115134154-112-335	Ranchi ward no 35	Ward 35	Po	23.3835	85.2758	Free Roaming	Female	Adult	Entire	clinic(neutering)	Healthy	3 healthy condition	1
Jan	2015-01-06	30/12/1899 00:00:00	2015-01-06	Jharkhand	Ranchi	SauravRanchi	Ranchi Vaccinations	R-060115134214-112-336	Ranchi ward no 35	Ward 35	Po	23.3835	85.2758	Free Roaming	Female	Adult	Entire	clinic(neutering)	Healthy	3 healthy condition	1
Jan	2015-01-06	30/12/1899 00:00:00	2015-01-06	Jharkhand	Ranchi	SauravRanchi	Ranchi Vaccinations	R-060115134233-112-337	Ranchi ward no 35	Ward 35	Po	23.3835	85.2758	Free Roaming	Male	Adult	Entire	clinic(neutering)	Healthy	3 healthy condition	1
Jan	2015-01-06	30/12/1899 00:00:00	2015-01-06	Jharkhand	Ranchi	SauravRanchi	Ranchi Vaccinations	R-060115134250-112-338	Ranchi ward no 35	Ward 35	Po	23.3835	85.2758	Free Roaming	Male	Adult	Entire	clinic(neutering)	Healthy	3 healthy condition	1
Jan	2015-01-06	30/12/1899 00:00:00	2015-01-06	Jharkhand	Ranchi	SauravRanchi	Ranchi Vaccinations	R-060115134341-112-341	Ranchi ward no 35	Ward 35	Po	23.3835	85.2758	Free Roaming	Male	Adult	Entire	clinic(neutering)	Healthy	3 healthy condition	1
Jan	2015-01-06	30/12/1899 00:00:00	2015-01-06	Jharkhand	Ranchi	SauravRanchi	Ranchi Vaccinations	R-060115134324-112-340	Ranchi ward no 35	Ward 35	Po	23.3835	85.2758	Owner Present	Female	Adult	Entire	clinic(neutering)	Healthy	3 healthy condition	1
Jan	2015-01-06	30/12/1899 00:00:00	2015-01-06	Jharkhand	Ranchi	SauravRanchi	Ranchi Vaccinations	R-060115120424-112-305	Ranchi ward no 35	Ward 35	Po	23.3835	85.2807	Free Roaming	Male	Adult	Entire	clinic(neutering)	Healthy	3 healthy condition	1
Jan	2015-01-06	30/12/1899 00:00:00	2015-01-06	Jharkhand	Ranchi	SauravRanchi	Ranchi Vaccinations	R-060115134852-112-348	Ranchi ward no 35	Ward 35	Po	23.3853	85.2771	Owner Present	Male	Adult	Entire	clinic(neutering)	Healthy	3 healthy condition	1
Jan	2015-01-06	30/12/1899 00:00:00	2015-01-06	Jharkhand	Ranchi	SauravRanchi	Ranchi Vaccinations	R-060115135444-112-357	Ranchi ward no 35	Ward 35	Po	23.3876	85.2781	Free Roaming	Male	Adult	Neutered	clinic(neutering)	Healthy	3 healthy condition	1
Jan	2015-01-06	30/12/1899 00:00:00	2015-01-06	Jharkhand	Ranchi	SauravRanchi	Ranchi Vaccinations	R-060115091510-112-271	Ranchi ward no 35	Ward 35	First	23.374	85.2748	Owner Present	Male	Puppy	Entire	marked and released	Healthy	3 healthy condition	1
Jan	2015-01-06	30/12/1899 00:00:00	2015-01-06	Jharkhand	Ranchi	SauravRanchi	Ranchi Vaccinations	R-060115093015-112-275	Ranchi ward no 35	Ward 35	First	23.3752	85.2742	Owner Present	Female	Adult	Entire	marked and released	Healthy	3 healthy condition	1
Jan	2015-01-06	30/12/1899 00:00:00	2015-01-06	Jharkhand	Ranchi	SauravRanchi	Ranchi Vaccinations	R-060115092331-112-272	Ranchi ward no 35	Ward 35	First	23.3755	85.2746	Owner Present	Male	Puppy	Entire	marked and released	Healthy	3 healthy condition	1
Jan	2015-01-06	30/12/1899 00:00:00	2015-01-06	Jharkhand	Ranchi	SauravRanchi	Ranchi Vaccinations	R-060115092406-112-273	Ranchi ward no 35	Ward 35	First	23.3755	85.2746	Owner Present	Female	Adult	Entire	marked and released	Healthy	3 healthy condition	1
Jan	2015-01-06	30/12/1899 00:00:00	2015-01-06	Jharkhand	Ranchi	SauravRanchi	Ranchi Vaccinations	R-060115092435-112-274	Ranchi ward no 35	Ward 35	First	23.3755	85.2746	Owner Present	Male	Adult	Entire	marked and released	Healthy	3 healthy condition	1
Jan	2015-01-06	30/12/1899 00:00:00	2015-01-06	Jharkhand	Ranchi	SauravRanchi	Ranchi Vaccinations	R-060115125523-112-319	Ranchi ward no 35	Ward 35	First	23.3818	85.2739	Owner Present	Male	Adult	Entire	marked and released	Healthy	3 healthy condition	1
Jan	2015-01-06	30/12/1899 00:00:00	2015-01-06	Jharkhand	Ranchi	SauravRanchi	Ranchi Vaccinations	R-060115125459-112-318	Ranchi ward no 35	Ward 35	First	23.382	85.2742	Owner Present	Male	Adult	Entire	marked and released	Healthy	3 healthy condition	1
Jan	2015-01-06	30/12/1899 00:00:00	2015-01-06	Jharkhand	Ranchi	SauravRanchi	Ranchi Vaccinations	R-060115125316-112-317	Ranchi ward no 35	Ward 35	First	23.3822	85.2751	Owner Present	Male	Adult	Entire	marked and released	Healthy	3 healthy condition	1
Jan	2015-01-06	30/12/1899 00:00:00	2015-01-06	Jharkhand	Ranchi	SauravRanchi	Ranchi Vaccinations	R-060115093534-112-278	Ranchi ward no 35	Ward 35	First	23.3736	85.2739	Free Roaming	Female	Adult	Neutered	marked and released	Healthy	3 healthy condition	1
Jan	2015-01-06	30/12/1899 00:00:00	2015-01-06	Jharkhand	Ranchi	SauravRanchi	Ranchi Vaccinations	R-060115095857-112-286	Ranchi ward no 35	Ward 35	First	23.374	85.2782	Free Roaming	Male	Adult	Neutered	marked and released	Healthy	3 healthy condition	1
Jan	2015-01-06	30/12/1899 00:00:00	2015-01-06	Jharkhand	Ranchi	SauravRanchi	Ranchi Vaccinations	R-060115095834-112-285	Ranchi ward no 35	Ward 35	First	23.3741	85.278	Free Roaming	Male	Adult	Neutered	marked and released	Healthy	3 healthy condition	1
Jan	2015-01-06	30/12/1899 00:00:00	2015-01-06	Jharkhand	Ranchi	SauravRanchi	Ranchi Vaccinations	R-060115091349-112-270	Ranchi ward no 35	Ward 35	First	23.3743	85.275	Free Roaming	Male	Adult	Neutered	marked and released	Healthy	3 healthy condition	1
Jan	2015-01-06	30/12/1899 00:00:00	2015-01-06	Jharkhand	Ranchi	SauravRanchi	Ranchi Vaccinations	R-060115095815-112-284	Ranchi ward no 35	Ward 35	First	23.3744	85.2778	Free Roaming	Female	Adult	Neutered	marked and released	Healthy	3 healthy condition	1
Jan	2015-01-06	30/12/1899 00:00:00	2015-01-06	Jharkhand	Ranchi	SauravRanchi	Ranchi Vaccinations	R-060115095756-112-283	Ranchi ward no 35	Ward 35	First	23.3747	85.2779	Free Roaming	Female	Adult	Neutered	marked and released	Healthy	3 healthy condition	1
Jan	2015-01-06	30/12/1899 00:00:00	2015-01-06	Jharkhand	Ranchi	SauravRanchi	Ranchi Vaccinations	R-060115095733-112-282	Ranchi ward no 35	Ward 35	First	23.3749	85.2779	Free Roaming	Female	Adult	Neutered	marked and released	Healthy	3 healthy condition	1
Jan	2015-01-06	30/12/1899 00:00:00	2015-01-06	Jharkhand	Ranchi	SauravRanchi	Ranchi Vaccinations	R-060115085754-112-268	Ranchi ward no 35	Ward 35	First	23.3755	85.2762	Free Roaming	Female	Adult	Neutered	marked and released	Healthy	3 healthy condition	1
Jan	2015-01-06	30/12/1899 00:00:00	2015-01-06	Jharkhand	Ranchi	SauravRanchi	Ranchi Vaccinations	R-060115101058-112-290	Ranchi ward no 35	Ward 35	First	23.376	85.2801	Free Roaming	Male	Adult	Neutered	marked and released	Healthy	3 healthy condition	1
Jan	2015-01-06	30/12/1899 00:00:00	2015-01-06	Jharkhand	Ranchi	SauravRanchi	Ranchi Vaccinations	R-060115101010-112-288	Ranchi ward no 35	Ward 35	First	23.3761	85.2801	Free Roaming	Female	Adult	Neutered	marked and released	Healthy	3 healthy condition	1
Jan	2015-01-06	30/12/1899 00:00:00	2015-01-06	Jharkhand	Ranchi	SauravRanchi	Ranchi Vaccinations	R-060115101034-112-289	Ranchi ward no 35	Ward 35	First	23.3761	85.2801	Free Roaming	Male	Adult	Neutered	marked and released	Healthy	3 healthy condition	1
Jan	2015-01-06	30/12/1899 00:00:00	2015-01-06	Jharkhand	Ranchi	SauravRanchi	Ranchi Vaccinations	R-060115084846-112-267	Ranchi ward no 35	Ward 35	First	23.3769	85.2784	Free Roaming	Male	Adult	Neutered	marked and released	Healthy	3 healthy condition	1
Jan	2015-01-06	30/12/1899 00:00:00	2015-01-06	Jharkhand	Ranchi	SauravRanchi	Ranchi Vaccinations	R-060115084831-112-266	Ranchi ward no 35	Ward 35	First	23.3769	85.2783	Free Roaming	Male	Puppy	Neutered	marked and released	Healthy	3 healthy condition	1
Jan	2015-01-06	30/12/1899 00:00:00	2015-01-06	Jharkhand	Ranchi	SauravRanchi	Ranchi Vaccinations	R-060115081949-112-264	Ranchi ward no 35	Ward 35	First	23.377	85.2822	Free Roaming	Male	Adult	Neutered	marked and released	Healthy	3 healthy condition	1
Jan	2015-01-06	30/12/1899 00:00:00	2015-01-06	Jharkhand	Ranchi	SauravRanchi	Ranchi Vaccinations	R-060115083510-112-265	Ranchi ward no 35	Ward 35	First	23.3776	85.2801	Free Roaming	Female	Adult	Neutered	marked and released	Healthy	3 healthy condition	1
Jan	2015-01-06	30/12/1899 00:00:00	2015-01-06	Jharkhand	Ranchi	SauravRanchi	Ranchi Vaccinations	R-060115103301-112-292	Ranchi ward no 35	Ward 35	First	23.3779	85.2822	Free Roaming	Male	Adult	Neutered	marked and released	Healthy	1 emaciated	1
Jan	2015-01-06	30/12/1899 00:00:00	2015-01-06	Jharkhand	Ranchi	SauravRanchi	Ranchi Vaccinations	R-060115103331-112-293	Ranchi ward no 35	Ward 35	First	23.3785	85.2828	Free Roaming	Female	Adult	Neutered	marked and released	Healthy	1 emaciated	1
Jan	2015-01-06	30/12/1899 00:00:00	2015-01-06	Jharkhand	Ranchi	SauravRanchi	Ranchi Vaccinations	R-060115103347-112-294	Ranchi ward no 35	Ward 35	First	23.379	85.2828	Free Roaming	Male	Adult	Neutered	marked and released	Healthy	1 emaciated	1
Jan	2015-01-06	30/12/1899 00:00:00	2015-01-06	Jharkhand	Ranchi	SauravRanchi	Ranchi Vaccinations	R-060115104454-112-296	Ranchi ward no 35	Ward 35	First	23.3804	85.2837	Owner Present	Male	Adult	Neutered	marked and released	Healthy	3 healthy condition	1
Jan	2015-01-06	30/12/1899 00:00:00	2015-01-06	Jharkhand	Ranchi	SauravRanchi	Ranchi Vaccinations	R-060115104349-112-295	Ranchi ward no 35	Ward 35	First	23.3806	85.2838	Free Roaming	Female	Adult	Neutered	marked and released	Healthy	3 healthy condition	1
Jan	2015-01-06	30/12/1899 00:00:00	2015-01-06	Jharkhand	Ranchi	SauravRanchi	Ranchi Vaccinations	R-060115123639-112-310	Ranchi ward no 35	Ward 35	First	23.3814	85.2777	Free Roaming	Male	Adult	Neutered	marked and released	Healthy	3 healthy condition	1
Jan	2015-01-06	30/12/1899 00:00:00	2015-01-06	Jharkhand	Ranchi	SauravRanchi	Ranchi Vaccinations	R-060115123709-112-311	Ranchi ward no 35	Ward 35	First	23.3814	85.2777	Free Roaming	Male	Adult	Neutered	marked and released	Healthy	3 healthy condition	1
Jan	2015-01-06	30/12/1899 00:00:00	2015-01-06	Jharkhand	Ranchi	SauravRanchi	Ranchi Vaccinations	R-060115123727-112-312	Ranchi ward no 35	Ward 35	First	23.3814	85.2777	Free Roaming	Male	Adult	Neutered	marked and released	Healthy	3 healthy condition	1
Jan	2015-01-06	30/12/1899 00:00:00	2015-01-06	Jharkhand	Ranchi	SauravRanchi	Ranchi Vaccinations	R-060115123744-112-313	Ranchi ward no 35	Ward 35	First	23.3814	85.2777	Free Roaming	Female	Adult	Neutered	marked and released	Healthy	3 healthy condition	1
Jan	2015-01-06	30/12/1899 00:00:00	2015-01-06	Jharkhand	Ranchi	SauravRanchi	Ranchi Vaccinations	R-060115123801-112-314	Ranchi ward no 35	Ward 35	First	23.3814	85.2777	Free Roaming	Female	Adult	Neutered	marked and released	Healthy	3 healthy condition	1
Jan	2015-01-06	30/12/1899 00:00:00	2015-01-06	Jharkhand	Ranchi	SauravRanchi	Ranchi Vaccinations	R-060115130302-112-320	Ranchi ward no 35	Ward 35	First	23.3822	85.275	Free Roaming	Male	Adult	Neutered	marked and released	Healthy	3 healthy condition	1
Jan	2015-01-06	30/12/1899 00:00:00	2015-01-06	Jharkhand	Ranchi	SauravRanchi	Ranchi Vaccinations	R-060115132706-112-324	Ranchi ward no 35	Ward 35	First	23.3826	85.2782	Free Roaming	Male	Adult	Neutered	marked and released	Healthy	3 healthy condition	2
Jan	2015-01-06	30/12/1899 00:00:00	2015-01-06	Jharkhand	Ranchi	SauravRanchi	Ranchi Vaccinations	R-060115131859-112-322	Ranchi ward no 35	Ward 35	First	23.383	85.2769	Free Roaming	Female	Adult	Neutered	marked and released	Healthy	3 healthy condition	1
Jan	2015-01-06	30/12/1899 00:00:00	2015-01-06	Jharkhand	Ranchi	SauravRanchi	Ranchi Vaccinations	R-060115115501-112-303	Ranchi ward no 35	Ward 35	First	23.3831	85.2797	Free Roaming	Male	Adult	Neutered	marked and released	Healthy	3 healthy condition	1
Jan	2015-01-06	30/12/1899 00:00:00	2015-01-06	Jharkhand	Ranchi	SauravRanchi	Ranchi Vaccinations	R-060115115423-112-301	Ranchi ward no 35	Ward 35	First	23.3831	85.2797	Free Roaming	Male	Adult	Neutered	marked and released	Healthy	3 healthy condition	1
Jan	2015-01-06	30/12/1899 00:00:00	2015-01-06	Jharkhand	Ranchi	SauravRanchi	Ranchi Vaccinations	R-060115115441-112-302	Ranchi ward no 35	Ward 35	First	23.3831	85.2797	Free Roaming	Male	Adult	Neutered	marked and released	Healthy	3 healthy condition	1
Jan	2015-01-06	30/12/1899 00:00:00	2015-01-06	Jharkhand	Ranchi	SauravRanchi	Ranchi Vaccinations	R-060115120030-112-304	Ranchi ward no 35	Ward 35	First	23.3831	85.2797	Free Roaming	Female	Adult	Neutered	marked and released	Healthy	3 healthy condition	1
Jan	2015-01-06	30/12/1899 00:00:00	2015-01-06	Jharkhand	Ranchi	SauravRanchi	Ranchi Vaccinations	R-060115134444-112-343	Ranchi ward no 35	Ward 35	First	23.3835	85.2758	Owner Present	Female	Adult	Neutered	marked and released	Healthy	3 healthy condition	1
Jan	2015-01-06	30/12/1899 00:00:00	2015-01-06	Jharkhand	Ranchi	SauravRanchi	Ranchi Vaccinations	R-060115134420-112-342	Ranchi ward no 35	Ward 35	First	23.3835	85.2758	Owner Present	Male	Adult	Neutered	marked and released	Healthy	3 healthy condition	1
Jan	2015-01-06	30/12/1899 00:00:00	2015-01-06	Jharkhand	Ranchi	SauravRanchi	Ranchi Vaccinations	R-060115134657-112-346	Ranchi ward no 35	Ward 35	First	23.3838	85.2759	Free Roaming	Male	Adult	Neutered	marked and released	Healthy	3 healthy condition	1
Jan	2015-01-06	30/12/1899 00:00:00	2015-01-06	Jharkhand	Ranchi	SauravRanchi	Ranchi Vaccinations	R-060115120931-112-306	Ranchi ward no 35	Ward 35	First	23.3842	85.2813	Free Roaming	Male	Adult	Neutered	marked and released	Healthy	3 healthy condition	1
Jan	2015-01-06	30/12/1899 00:00:00	2015-01-06	Jharkhand	Ranchi	SauravRanchi	Ranchi Vaccinations	R-060115121125-112-307	Ranchi ward no 35	Ward 35	First	23.3845	85.2814	Free Roaming	Female	Adult	Neutered	marked and released	Healthy	3 healthy condition	1
Jan	2015-01-06	30/12/1899 00:00:00	2015-01-06	Jharkhand	Ranchi	SauravRanchi	Ranchi Vaccinations	R-060115121152-112-308	Ranchi ward no 35	Ward 35	First	23.3849	85.2812	Free Roaming	Male	Adult	Neutered	marked and released	Healthy	3 healthy condition	1
Jan	2015-01-06	30/12/1899 00:00:00	2015-01-06	Jharkhand	Ranchi	SauravRanchi	Ranchi Vaccinations	R-060115134935-112-349	Ranchi ward no 35	Ward 35	First	23.3853	85.2771	Free Roaming	Male	Adult	Neutered	marked and released	Healthy	3 healthy condition	1
Jan	2015-01-06	30/12/1899 00:00:00	2015-01-06	Jharkhand	Ranchi	SauravRanchi	Ranchi Vaccinations	R-060115113702-112-299	Ranchi ward no 35	Ward 35	First	23.3861	85.2774	Free Roaming	Male	Adult	Neutered	marked and released	Healthy	3 healthy condition	1
Jan	2015-01-06	30/12/1899 00:00:00	2015-01-06	Jharkhand	Ranchi	SauravRanchi	Ranchi Vaccinations	R-060115140128-112-364	Ranchi ward no 35	Ward 35	First	23.3864	85.2839	Free Roaming	Male	Adult	Neutered	not marked	Healthy	3 healthy condition	1
Jan	2015-01-06	30/12/1899 00:00:00	2015-01-06	Jharkhand	Ranchi	SauravRanchi	Ranchi Vaccinations	R-060115135636-112-358	Ranchi ward no 35	Ward 35	First	23.3883	85.2795	Free Roaming	Male	Adult	Entire	vaccinated within the last year	Healthy	3 healthy condition	1
Jan	2015-01-06	30/12/1899 00:00:00	2015-01-06	Jharkhand	Ranchi	SauravRanchi	Ranchi Vaccinations	R-060115093358-112-277	Ranchi ward no 35	Ward 35	First	23.3736	85.2751	Free Roaming	Male	Adult	Neutered	vaccinated within the last year	Healthy	3 healthy condition	1
Jan	2015-01-06	30/12/1899 00:00:00	2015-01-06	Jharkhand	Ranchi	SauravRanchi	Ranchi Vaccinations	R-060115093236-112-276	Ranchi ward no 35	Ward 35	First	23.3741	85.2753	Free Roaming	Female	Adult	Neutered	vaccinated within the last year	Healthy	3 healthy condition	1
Jan	2015-01-06	30/12/1899 00:00:00	2015-01-06	Jharkhand	Ranchi	SauravRanchi	Ranchi Vaccinations	R-060115094612-112-281	Ranchi ward no 35	Ward 35	First	23.3742	85.276	Free Roaming	Female	Adult	Neutered	vaccinated within the last year	Healthy	3 healthy condition	1
Jan	2015-01-06	30/12/1899 00:00:00	2015-01-06	Jharkhand	Ranchi	SauravRanchi	Ranchi Vaccinations	R-060115100324-112-287	Ranchi ward no 35	Ward 35	First	23.3747	85.2795	Free Roaming	Male	Adult	Neutered	vaccinated within the last year	Healthy	3 healthy condition	1
Jan	2015-01-06	30/12/1899 00:00:00	2015-01-06	Jharkhand	Ranchi	SauravRanchi	Ranchi Vaccinations	R-060115094536-112-280	Ranchi ward no 35	Ward 35	First	23.3748	85.2752	Free Roaming	Female	Adult	Neutered	vaccinated within the last year	Healthy	3 healthy condition	1
Jan	2015-01-06	30/12/1899 00:00:00	2015-01-06	Jharkhand	Ranchi	SauravRanchi	Ranchi Vaccinations	R-060115094457-112-279	Ranchi ward no 35	Ward 35	First	23.3749	85.2755	Free Roaming	Male	Adult	Neutered	vaccinated within the last year	Healthy	3 healthy condition	1
Jan	2015-01-06	30/12/1899 00:00:00	2015-01-06	Jharkhand	Ranchi	SauravRanchi	Ranchi Vaccinations	R-060115123506-112-309	Ranchi ward no 35	Ward 35	First	23.3818	85.2774	Free Roaming	Male	Adult	Neutered	vaccinated within the last year	Healthy	3 healthy condition	1
Jan	2015-01-06	30/12/1899 00:00:00	2015-01-06	Jharkhand	Ranchi	SauravRanchi	Ranchi Vaccinations	R-060115134552-112-345	Ranchi ward no 35	Ward 35	First	23.3835	85.2758	Free Roaming	Male	Adult	Neutered	vaccinated within the last year	Healthy	3 healthy condition	2
Jan	2015-01-06	30/12/1899 00:00:00	2015-01-06	Jharkhand	Ranchi	SauravRanchi	Ranchi Vaccinations	R-060115134510-112-344	Ranchi ward no 35	Ward 35	First	23.3835	85.2758	Free Roaming	Male	Adult	Neutered	vaccinated within the last year	Healthy	3 healthy condition	1
Jan	2015-01-06	30/12/1899 00:00:00	2015-01-06	Jharkhand	Ranchi	SauravRanchi	Ranchi Vaccinations	R-060115135234-112-354	Ranchi ward no 35	Ward 35	First	23.3852	85.277	Free Roaming	Male	Adult	Neutered	vaccinated within the last year	Healthy	3 healthy condition	2
Jan	2015-01-06	30/12/1899 00:00:00	2015-01-06	Jharkhand	Ranchi	SauravRanchi	Ranchi Vaccinations	R-060115135011-112-350	Ranchi ward no 35	Ward 35	First	23.3853	85.2771	Free Roaming	Female	Adult	Neutered	vaccinated within the last year	Healthy	3 healthy condition	1
Jan	2015-01-06	30/12/1899 00:00:00	2015-01-06	Jharkhand	Ranchi	SauravRanchi	Ranchi Vaccinations	R-060115135041-112-351	Ranchi ward no 35	Ward 35	First	23.3853	85.2771	Free Roaming	Female	Adult	Neutered	vaccinated within the last year	Healthy	3 healthy condition	1
Jan	2015-01-06	30/12/1899 00:00:00	2015-01-06	Jharkhand	Ranchi	SauravRanchi	Ranchi Vaccinations	R-060115135103-112-352	Ranchi ward no 35	Ward 35	First	23.3853	85.2771	Free Roaming	Male	Adult	Neutered	vaccinated within the last year	Healthy	3 healthy condition	1
Jan	2015-01-06	30/12/1899 00:00:00	2015-01-06	Jharkhand	Ranchi	SauravRanchi	Ranchi Vaccinations	R-060115135143-112-353	Ranchi ward no 35	Ward 35	First	23.3853	85.2771	Free Roaming	Male	Adult	Neutered	vaccinated within the last year	Healthy	3 healthy condition	1
Jan	2015-01-06	30/12/1899 00:00:00	2015-01-06	Jharkhand	Ranchi	SauravRanchi	Ranchi Vaccinations	R-060115113628-112-298	Ranchi ward no 35	Ward 35	First	23.3861	85.2774	Free Roaming	Female	Adult	Neutered	vaccinated within the last year	Healthy	3 healthy condition	1
Jan	2015-01-06	30/12/1899 00:00:00	2015-01-06	Jharkhand	Ranchi	SauravRanchi	Ranchi Vaccinations	R-060115135951-112-363	Ranchi ward no 35	Ward 35	First	23.3874	85.2815	Free Roaming	Male	Adult	Neutered	vaccinated within the last year	Healthy	3 healthy condition	1
Jan	2015-01-06	30/12/1899 00:00:00	2015-01-06	Jharkhand	Ranchi	SauravRanchi	Ranchi Vaccinations	R-060115135844-112-362	Ranchi ward no 35	Ward 35	First	23.3881	85.2798	Free Roaming	Male	Adult	Neutered	vaccinated within the last year	Healthy	2 underweight	2
Jan	2015-01-06	30/12/1899 00:00:00	2015-01-06	Jharkhand	Ranchi	SauravRanchi	Ranchi Vaccinations	R-060115135732-112-359	Ranchi ward no 35	Ward 35	First	23.3883	85.2795	Free Roaming	Female	Adult	Neutered	vaccinated within the last year	Healthy	3 healthy condition	1
Jan	2015-01-06	30/12/1899 00:00:00	2015-01-06	Jharkhand	Ranchi	SauravRanchi	Ranchi Vaccinations	R-060115135821-112-361	Ranchi ward no 35	Ward 35	First	23.3883	85.2795	Free Roaming	Female	Adult	Neutered	vaccinated within the last year	Healthy	3 healthy condition	1
Jan	2015-01-06	30/12/1899 00:00:00	2015-01-06	Jharkhand	Ranchi	SauravRanchi	Ranchi Vaccinations	R-060115135803-112-360	Ranchi ward no 35	Ward 35	First	23.3883	85.2795	Free Roaming	Male	Adult	Neutered	vaccinated within the last year	Healthy	3 healthy condition	1
Jan	2015-01-07	30/12/1899 00:00:00	2015-01-07	Jharkhand	Ranchi	SauravRanchi	Ranchi Vaccinations	R-070115133916-112-480	Ranchi ward no 35	Ward 35	Po	23.382	85.2914	Free Roaming	Female	Adult	Entire	clinic(neutering)	Healthy	3 healthy condition	1
Jan	2015-01-07	30/12/1899 00:00:00	2015-01-07	Jharkhand	Ranchi	SauravRanchi	Ranchi Vaccinations	R-070115123150-112-460	Ranchi ward no 35	Ward 35	Po	23.3827	85.2802	Free Roaming	Female	Adult	Entire	clinic(neutering)	Healthy	1 emaciated	1
Jan	2015-01-07	30/12/1899 00:00:00	2015-01-07	Jharkhand	Ranchi	SauravRanchi	Ranchi Vaccinations	R-070115123503-112-462	Ranchi ward no 35	Ward 35	Po	23.3829	85.2812	Free Roaming	Female	Adult	Entire	clinic(neutering)	Healthy	1 emaciated	1
Jan	2015-01-07	30/12/1899 00:00:00	2015-01-07	Jharkhand	Ranchi	SauravRanchi	Ranchi Vaccinations	R-070115123916-112-465	Ranchi ward no 35	Ward 35	Po	23.3829	85.2817	Free Roaming	Female	Adult	Entire	clinic(neutering)	Healthy	3 healthy condition	1
Jan	2015-01-07	30/12/1899 00:00:00	2015-01-07	Jharkhand	Ranchi	SauravRanchi	Ranchi Vaccinations	R-070115084415-112-380	Ranchi ward no 35	Ward 35	Po	23.3832	85.2688	Free Roaming	Male	Adult	Entire	clinic(neutering)	Healthy	3 healthy condition	1
Jan	2015-01-07	30/12/1899 00:00:00	2015-01-07	Jharkhand	Ranchi	SauravRanchi	Ranchi Vaccinations	R-070115084439-112-381	Ranchi ward no 35	Ward 35	Po	23.3834	85.2685	Free Roaming	Female	Adult	Entire	clinic(neutering)	Healthy	3 healthy condition	1
Jan	2015-01-07	30/12/1899 00:00:00	2015-01-07	Jharkhand	Ranchi	SauravRanchi	Ranchi Vaccinations	R-070115125134-112-468	Ranchi ward no 35	Ward 35	Po	23.3855	85.2829	Free Roaming	Female	Adult	Entire	clinic(neutering)	Healthy	3 healthy condition	1
Jan	2015-01-07	30/12/1899 00:00:00	2015-01-07	Jharkhand	Ranchi	SauravRanchi	Ranchi Vaccinations	R-070115085821-112-387	Ranchi ward no 35	Ward 35	Po	23.382	85.2671	Free Roaming	Male	Adult	Neutered	clinic(neutering)	Healthy	3 healthy condition	1
Jan	2015-01-07	30/12/1899 00:00:00	2015-01-07	Jharkhand	Ranchi	SauravRanchi	Ranchi Vaccinations	R-070115082159-112-372	Ranchi ward no 35	Ward 35	First	23.3806	85.2716	Owner Present	Male	Adult	Entire	marked and released	Healthy	3 healthy condition	1
Jan	2015-01-07	30/12/1899 00:00:00	2015-01-07	Jharkhand	Ranchi	SauravRanchi	Ranchi Vaccinations	R-070115133509-112-477	Ranchi ward no 35	Ward 35	First	23.3819	85.2919	Owner Present	Male	Adult	Entire	marked and released	Healthy	3 healthy condition	1
Jan	2015-01-07	30/12/1899 00:00:00	2015-01-07	Jharkhand	Ranchi	SauravRanchi	Ranchi Vaccinations	R-070115133546-112-478	Ranchi ward no 35	Ward 35	First	23.3819	85.2919	Owner Present	Female	Adult	Entire	marked and released	Healthy	3 healthy condition	1
Jan	2015-01-07	30/12/1899 00:00:00	2015-01-07	Jharkhand	Ranchi	SauravRanchi	Ranchi Vaccinations	R-070115122447-112-458	Ranchi ward no 35	Ward 35	First	23.3826	85.279	Free Roaming	Female	Adult	Entire	marked and released	Healthy	1 emaciated	1
Jan	2015-01-07	30/12/1899 00:00:00	2015-01-07	Jharkhand	Ranchi	SauravRanchi	Ranchi Vaccinations	R-070115123123-112-459	Ranchi ward no 35	Ward 35	First	23.3827	85.2801	Free Roaming	Female	Adult	Entire	marked and released	Healthy	1 emaciated	1
Jan	2015-01-07	30/12/1899 00:00:00	2015-01-07	Jharkhand	Ranchi	SauravRanchi	Ranchi Vaccinations	R-070115123230-112-461	Ranchi ward no 35	Ward 35	First	23.3831	85.2805	Free Roaming	Male	Puppy	Entire	marked and released	Healthy	1 emaciated	1
Jan	2015-01-07	30/12/1899 00:00:00	2015-01-07	Jharkhand	Ranchi	SauravRanchi	Ranchi Vaccinations	R-070115082955-112-376	Ranchi ward no 35	Ward 35	First	23.3831	85.2695	Owner Present	Male	Adult	Entire	marked and released	Healthy	3 healthy condition	1
Jan	2015-01-07	30/12/1899 00:00:00	2015-01-07	Jharkhand	Ranchi	SauravRanchi	Ranchi Vaccinations	R-070115134414-112-482	Ranchi ward no 35	Ward 35	First	23.3831	85.2916	Free Roaming	Female	Adult	Entire	marked and released	Healthy	3 healthy condition	1
Jan	2015-01-07	30/12/1899 00:00:00	2015-01-07	Jharkhand	Ranchi	SauravRanchi	Ranchi Vaccinations	R-070115083414-112-377	Ranchi ward no 35	Ward 35	First	23.384	85.2693	Free Roaming	Male	Puppy	Entire	marked and released	Healthy	3 healthy condition	1
Jan	2015-01-07	30/12/1899 00:00:00	2015-01-07	Jharkhand	Ranchi	SauravRanchi	Ranchi Vaccinations	R-070115083739-112-378	Ranchi ward no 35	Ward 35	First	23.3842	85.2704	Free Roaming	Female	Puppy	Entire	marked and released	Healthy	3 healthy condition	1
Jan	2015-01-07	30/12/1899 00:00:00	2015-01-07	Jharkhand	Ranchi	SauravRanchi	Ranchi Vaccinations	R-070115082522-112-374	Ranchi ward no 35	Ward 35	First	23.3815	85.2709	Owner Present	Male	Adult	Neutered	marked and released	Healthy	3 healthy condition	1
Jan	2015-01-07	30/12/1899 00:00:00	2015-01-07	Jharkhand	Ranchi	SauravRanchi	Ranchi Vaccinations	R-070115133754-112-479	Ranchi ward no 35	Ward 35	First	23.3819	85.2917	Free Roaming	Male	Adult	Neutered	marked and released	Healthy	1 emaciated	1
Jan	2015-01-07	30/12/1899 00:00:00	2015-01-07	Jharkhand	Ranchi	SauravRanchi	Ranchi Vaccinations	R-070115084845-112-383	Ranchi ward no 35	Ward 35	First	23.3822	85.268	Free Roaming	Female	Adult	Neutered	marked and released	Healthy	3 healthy condition	1
Jan	2015-01-07	30/12/1899 00:00:00	2015-01-07	Jharkhand	Ranchi	SauravRanchi	Ranchi Vaccinations	R-070115123900-112-464	Ranchi ward no 35	Ward 35	First	23.3829	85.2817	Free Roaming	Male	Adult	Neutered	marked and released	Healthy	1 emaciated	1
Jan	2015-01-07	30/12/1899 00:00:00	2015-01-07	Jharkhand	Ranchi	SauravRanchi	Ranchi Vaccinations	R-070115123549-112-463	Ranchi ward no 35	Ward 35	First	23.383	85.2809	Free Roaming	Female	Adult	Neutered	marked and released	Healthy	1 emaciated	1
Jan	2015-01-07	30/12/1899 00:00:00	2015-01-07	Jharkhand	Ranchi	SauravRanchi	Ranchi Vaccinations	R-070115134235-112-481	Ranchi ward no 35	Ward 35	First	23.3831	85.2916	Free Roaming	Male	Adult	Neutered	marked and released	Healthy	3 healthy condition	1
Jan	2015-01-07	30/12/1899 00:00:00	2015-01-07	Jharkhand	Ranchi	SauravRanchi	Ranchi Vaccinations	R-070115084502-112-382	Ranchi ward no 35	Ward 35	First	23.3834	85.2682	Free Roaming	Female	Adult	Neutered	marked and released	Healthy	3 healthy condition	1
Jan	2015-01-07	30/12/1899 00:00:00	2015-01-07	Jharkhand	Ranchi	SauravRanchi	Ranchi Vaccinations	R-070115130458-112-472	Ranchi ward no 35	Ward 35	First	23.3837	85.2876	Free Roaming	Male	Adult	Neutered	marked and released	Healthy	3 healthy condition	1
Jan	2015-01-07	30/12/1899 00:00:00	2015-01-07	Jharkhand	Ranchi	SauravRanchi	Ranchi Vaccinations	R-070115083757-112-379	Ranchi ward no 35	Ward 35	First	23.3842	85.2704	Free Roaming	Male	Adult	Neutered	marked and released	Healthy	3 healthy condition	1
Jan	2015-01-07	30/12/1899 00:00:00	2015-01-07	Jharkhand	Ranchi	SauravRanchi	Ranchi Vaccinations	R-070115124728-112-466	Ranchi ward no 35	Ward 35	First	23.3852	85.2818	Free Roaming	Female	Adult	Neutered	marked and released	Healthy	3 healthy condition	1
Jan	2015-01-07	30/12/1899 00:00:00	2015-01-07	Jharkhand	Ranchi	SauravRanchi	Ranchi Vaccinations	R-070115124913-112-467	Ranchi ward no 35	Ward 35	First	23.3857	85.2821	Free Roaming	Male	Adult	Neutered	marked and released	Healthy	3 healthy condition	1
Jan	2015-01-07	30/12/1899 00:00:00	2015-01-07	Jharkhand	Ranchi	SauravRanchi	Ranchi Vaccinations	R-070115125847-112-470	Ranchi ward no 35	Ward 35	First	23.3857	85.2855	Free Roaming	Female	Adult	Neutered	marked and released	Healthy	3 healthy condition	1
Jan	2015-01-07	30/12/1899 00:00:00	2015-01-07	Jharkhand	Ranchi	SauravRanchi	Ranchi Vaccinations	R-070115125827-112-469	Ranchi ward no 35	Ward 35	First	23.3858	85.2853	Free Roaming	Male	Adult	Neutered	marked and released	Healthy	3 healthy condition	2
Jan	2015-01-07	30/12/1899 00:00:00	2015-01-07	Jharkhand	Ranchi	SauravRanchi	Ranchi Vaccinations	R-070115082251-112-373	Ranchi ward no 35	Ward 35	First	23.3807	85.2714	Free Roaming	Male	Adult	Neutered	vaccinated within the last year	Healthy	3 healthy condition	1
Jan	2015-01-07	30/12/1899 00:00:00	2015-01-07	Jharkhand	Ranchi	SauravRanchi	Ranchi Vaccinations	R-070115081433-112-371	Ranchi ward no 35	Ward 35	First	23.3815	85.2711	Free Roaming	Female	Adult	Neutered	vaccinated within the last year	Healthy	3 healthy condition	1
Jan	2015-01-07	30/12/1899 00:00:00	2015-01-07	Jharkhand	Ranchi	SauravRanchi	Ranchi Vaccinations	R-070115082654-112-375	Ranchi ward no 35	Ward 35	First	23.3816	85.2703	Free Roaming	Male	Adult	Neutered	vaccinated within the last year	Healthy	3 healthy condition	1
Jan	2015-01-07	30/12/1899 00:00:00	2015-01-07	Jharkhand	Ranchi	SauravRanchi	Ranchi Vaccinations	R-070115081411-112-370	Ranchi ward no 35	Ward 35	First	23.3816	85.271	Free Roaming	Female	Adult	Neutered	vaccinated within the last year	Healthy	3 healthy condition	1
Jan	2015-01-07	30/12/1899 00:00:00	2015-01-07	Jharkhand	Ranchi	SauravRanchi	Ranchi Vaccinations	R-070115081147-112-369	Ranchi ward no 35	Ward 35	First	23.3821	85.2714	Free Roaming	Male	Adult	Neutered	vaccinated within the last year	Healthy	3 healthy condition	1
Jan	2015-01-07	30/12/1899 00:00:00	2015-01-07	Jharkhand	Ranchi	SauravRanchi	Ranchi Vaccinations	R-070115130825-112-473	Ranchi ward no 35	Ward 35	First	23.3823	85.2869	Free Roaming	Female	Adult	Neutered	vaccinated within the last year	Healthy	3 healthy condition	1
Jan	2015-01-07	30/12/1899 00:00:00	2015-01-07	Jharkhand	Ranchi	SauravRanchi	Ranchi Vaccinations	R-070115080853-112-368	Ranchi ward no 35	Ward 35	First	23.3823	85.2704	Free Roaming	Male	Adult	Neutered	vaccinated within the last year	Healthy	3 healthy condition	1
Jan	2015-01-07	30/12/1899 00:00:00	2015-01-07	Jharkhand	Ranchi	SauravRanchi	Ranchi Vaccinations	R-070115130945-112-474	Ranchi ward no 35	Ward 35	First	23.3823	85.286	Free Roaming	Female	Adult	Neutered	vaccinated within the last year	Healthy	3 healthy condition	1
Jan	2015-01-07	30/12/1899 00:00:00	2015-01-07	Jharkhand	Ranchi	SauravRanchi	Ranchi Vaccinations	R-070115131009-112-475	Ranchi ward no 35	Ward 35	First	23.3824	85.2857	Free Roaming	Male	Adult	Neutered	vaccinated within the last year	Healthy	3 healthy condition	1
Jan	2015-01-07	30/12/1899 00:00:00	2015-01-07	Jharkhand	Ranchi	SauravRanchi	Ranchi Vaccinations	R-070115131031-112-476	Ranchi ward no 35	Ward 35	First	23.3824	85.2855	Free Roaming	Female	Adult	Neutered	vaccinated within the last year	Healthy	3 healthy condition	1
Jan	2015-01-07	30/12/1899 00:00:00	2015-01-07	Jharkhand	Ranchi	SauravRanchi	Ranchi Vaccinations	R-070115080835-112-367	Ranchi ward no 35	Ward 35	First	23.3824	85.2704	Free Roaming	Male	Adult	Neutered	vaccinated within the last year	Healthy	3 healthy condition	1
Jan	2015-01-07	30/12/1899 00:00:00	2015-01-07	Jharkhand	Ranchi	SauravRanchi	Ranchi Vaccinations	R-070115080816-112-366	Ranchi ward no 35	Ward 35	First	23.3827	85.2705	Free Roaming	Male	Adult	Neutered	vaccinated within the last year	Healthy	3 healthy condition	1
Jan	2015-01-08	30/12/1899 00:00:00	2015-01-08	Jharkhand	Ranchi	SauravRanchi	Ranchi Vaccinations	R-080115101936-112-554	Ranchi ward no 37	Ward 29	First	23.3604	85.3049	Free Roaming	Male	Adult	Entire	clinic(neutering)	Healthy	3 healthy condition	1
Jan	2015-01-08	30/12/1899 00:00:00	2015-01-08	Jharkhand	Ranchi	SauravRanchi	Ranchi Vaccinations	R-080115094400-112-526	Ranchi ward no 37	Ward 29	First	23.3604	85.3063	Free Roaming	Female	Adult	Entire	clinic(neutering)	Healthy	1 emaciated	1
Jan	2015-01-08	30/12/1899 00:00:00	2015-01-08	Jharkhand	Ranchi	SauravRanchi	Ranchi Vaccinations	R-080115093845-112-518	Ranchi ward no 37	Ward 29	First	23.3604	85.3059	Free Roaming	Female	Adult	Entire	clinic(neutering)	Healthy	3 healthy condition	1
Jan	2015-01-08	30/12/1899 00:00:00	2015-01-08	Jharkhand	Ranchi	SauravRanchi	Ranchi Vaccinations	R-080115092705-112-516	Ranchi ward no 37	Ward 29	First	23.3599	85.3044	Free Roaming	Female	Puppy	Entire	marked and released	Healthy	3 healthy condition	1
Jan	2015-01-08	30/12/1899 00:00:00	2015-01-08	Jharkhand	Ranchi	SauravRanchi	Ranchi Vaccinations	R-080115093942-112-521	Ranchi ward no 37	Ward 29	First	23.3604	85.3061	Free Roaming	Male	Puppy	Entire	marked and released	Healthy	3 healthy condition	1
Jan	2015-01-08	30/12/1899 00:00:00	2015-01-08	Jharkhand	Ranchi	SauravRanchi	Ranchi Vaccinations	R-080115094334-112-525	Ranchi ward no 37	Ward 29	First	23.3604	85.3063	Free Roaming	Male	Puppy	Entire	marked and released	Healthy	1 emaciated	1
Jan	2015-01-08	30/12/1899 00:00:00	2015-01-08	Jharkhand	Ranchi	SauravRanchi	Ranchi Vaccinations	R-080115094828-112-529	Ranchi ward no 37	Ward 29	First	23.3607	85.307	Free Roaming	Male	Puppy	Entire	marked and released	Healthy	3 healthy condition	1
Jan	2015-01-08	30/12/1899 00:00:00	2015-01-08	Jharkhand	Ranchi	SauravRanchi	Ranchi Vaccinations	R-080115095209-112-532	Ranchi ward no 37	Ward 29	First	23.3608	85.3071	Free Roaming	Female	Puppy	Entire	marked and released	Healthy	3 healthy condition	1
Jan	2015-01-08	30/12/1899 00:00:00	2015-01-08	Jharkhand	Ranchi	SauravRanchi	Ranchi Vaccinations	R-080115095224-112-533	Ranchi ward no 37	Ward 29	First	23.3608	85.3071	Free Roaming	Male	Puppy	Entire	marked and released	Healthy	3 healthy condition	1
Jan	2015-01-08	30/12/1899 00:00:00	2015-01-08	Jharkhand	Ranchi	SauravRanchi	Ranchi Vaccinations	R-080115095413-112-536	Ranchi ward no 37	Ward 29	First	23.3608	85.3071	Free Roaming	Male	Puppy	Entire	marked and released	Healthy	3 healthy condition	1
Jan	2015-01-08	30/12/1899 00:00:00	2015-01-08	Jharkhand	Ranchi	SauravRanchi	Ranchi Vaccinations	R-080115095439-112-537	Ranchi ward no 37	Ward 29	First	23.3608	85.3071	Free Roaming	Female	Puppy	Entire	marked and released	Healthy	3 healthy condition	1
Jan	2015-01-08	30/12/1899 00:00:00	2015-01-08	Jharkhand	Ranchi	SauravRanchi	Ranchi Vaccinations	R-080115095150-112-531	Ranchi ward no 37	Ward 29	First	23.3608	85.3071	Free Roaming	Male	Puppy	Entire	marked and released	Healthy	3 healthy condition	1
Jan	2015-01-08	30/12/1899 00:00:00	2015-01-08	Jharkhand	Ranchi	SauravRanchi	Ranchi Vaccinations	R-080115095241-112-534	Ranchi ward no 37	Ward 29	First	23.3608	85.3071	Free Roaming	Male	Puppy	Entire	marked and released	Healthy	3 healthy condition	1
Jan	2015-01-08	30/12/1899 00:00:00	2015-01-08	Jharkhand	Ranchi	SauravRanchi	Ranchi Vaccinations	R-080115095358-112-535	Ranchi ward no 37	Ward 29	First	23.3608	85.3071	Free Roaming	Female	Puppy	Entire	marked and released	Healthy	3 healthy condition	1
Jan	2015-01-08	30/12/1899 00:00:00	2015-01-08	Jharkhand	Ranchi	SauravRanchi	Ranchi Vaccinations	R-080115095519-112-539	Ranchi ward no 37	Ward 29	First	23.3608	85.3071	Free Roaming	Female	Puppy	Entire	marked and released	Healthy	3 healthy condition	1
Jan	2015-01-08	30/12/1899 00:00:00	2015-01-08	Jharkhand	Ranchi	SauravRanchi	Ranchi Vaccinations	R-080115095457-112-538	Ranchi ward no 37	Ward 29	First	23.3608	85.3071	Free Roaming	Male	Puppy	Entire	marked and released	Healthy	3 healthy condition	1
Jan	2015-01-08	30/12/1899 00:00:00	2015-01-08	Jharkhand	Ranchi	SauravRanchi	Ranchi Vaccinations	R-080115095115-112-530	Ranchi ward no 37	Ward 29	First	23.3608	85.307	Free Roaming	Male	Puppy	Entire	marked and released	Healthy	3 healthy condition	1
Jan	2015-01-08	30/12/1899 00:00:00	2015-01-08	Jharkhand	Ranchi	SauravRanchi	Ranchi Vaccinations	R-080115100013-112-543	Ranchi ward no 37	Ward 29	First	23.3613	85.3059	Owner Present	Male	Adult	Entire	marked and released	Healthy	3 healthy condition	1
Jan	2015-01-08	30/12/1899 00:00:00	2015-01-08	Jharkhand	Ranchi	SauravRanchi	Ranchi Vaccinations	R-080115084926-112-504	Ranchi ward no 37	Ward 29	First	23.3614	85.3073	Free Roaming	Female	Adult	Entire	marked and released	Healthy	1 emaciated	1
Jan	2015-01-08	30/12/1899 00:00:00	2015-01-08	Jharkhand	Ranchi	SauravRanchi	Ranchi Vaccinations	R-080115084545-112-501	Ranchi ward no 37	Ward 29	First	23.3614	85.3073	Owner Present	Male	Adult	Entire	marked and released	Healthy	1 emaciated	1
Jan	2015-01-08	30/12/1899 00:00:00	2015-01-08	Jharkhand	Ranchi	SauravRanchi	Ranchi Vaccinations	R-080115090325-112-507	Ranchi ward no 37	Ward 29	First	23.3592	85.305	Free Roaming	Female	Adult	Neutered	marked and released	Healthy	3 healthy condition	1
Jan	2015-01-08	30/12/1899 00:00:00	2015-01-08	Jharkhand	Ranchi	SauravRanchi	Ranchi Vaccinations	R-080115085840-112-506	Ranchi ward no 37	Ward 29	First	23.3593	85.3064	Free Roaming	Male	Adult	Neutered	marked and released	Healthy	3 healthy condition	1
Jan	2015-01-08	30/12/1899 00:00:00	2015-01-08	Jharkhand	Ranchi	SauravRanchi	Ranchi Vaccinations	R-080115090352-112-508	Ranchi ward no 37	Ward 29	First	23.3593	85.3047	Free Roaming	Male	Adult	Neutered	marked and released	Healthy	3 healthy condition	1
Jan	2015-01-08	30/12/1899 00:00:00	2015-01-08	Jharkhand	Ranchi	SauravRanchi	Ranchi Vaccinations	R-080115091310-112-509	Ranchi ward no 37	Ward 29	First	23.3594	85.3039	Free Roaming	Male	Adult	Neutered	marked and released	Healthy	3 healthy condition	1
Jan	2015-01-08	30/12/1899 00:00:00	2015-01-08	Jharkhand	Ranchi	SauravRanchi	Ranchi Vaccinations	R-080115093427-112-517	Ranchi ward no 37	Ward 29	First	23.3595	85.3052	Free Roaming	Male	Adult	Neutered	marked and released	Healthy	3 healthy condition	1
Jan	2015-01-08	30/12/1899 00:00:00	2015-01-08	Jharkhand	Ranchi	SauravRanchi	Ranchi Vaccinations	R-080115092632-112-515	Ranchi ward no 37	Ward 29	First	23.3599	85.3044	Free Roaming	Female	Adult	Neutered	marked and released	Healthy	3 healthy condition	1
Jan	2015-01-08	30/12/1899 00:00:00	2015-01-08	Jharkhand	Ranchi	SauravRanchi	Ranchi Vaccinations	R-080115094203-112-523	Ranchi ward no 37	Ward 29	First	23.3604	85.3062	Free Roaming	Female	Adult	Neutered	marked and released	Healthy	3 healthy condition	1
Jan	2015-01-08	30/12/1899 00:00:00	2015-01-08	Jharkhand	Ranchi	SauravRanchi	Ranchi Vaccinations	R-080115093903-112-519	Ranchi ward no 37	Ward 29	First	23.3604	85.306	Free Roaming	Male	Adult	Neutered	marked and released	Healthy	3 healthy condition	1
Jan	2015-01-08	30/12/1899 00:00:00	2015-01-08	Jharkhand	Ranchi	SauravRanchi	Ranchi Vaccinations	R-080115094117-112-522	Ranchi ward no 37	Ward 29	First	23.3604	85.3062	Free Roaming	Male	Adult	Neutered	marked and released	Healthy	3 healthy condition	1
Jan	2015-01-08	30/12/1899 00:00:00	2015-01-08	Jharkhand	Ranchi	SauravRanchi	Ranchi Vaccinations	R-080115094450-112-527	Ranchi ward no 37	Ward 29	First	23.3604	85.3062	Free Roaming	Female	Adult	Neutered	marked and released	Healthy	3 healthy condition	1
Jan	2015-01-08	30/12/1899 00:00:00	2015-01-08	Jharkhand	Ranchi	SauravRanchi	Ranchi Vaccinations	R-080115094312-112-524	Ranchi ward no 37	Ward 29	First	23.3604	85.3063	Free Roaming	Female	Adult	Neutered	marked and released	Healthy	1 emaciated	1
Jan	2015-01-08	30/12/1899 00:00:00	2015-01-08	Jharkhand	Ranchi	SauravRanchi	Ranchi Vaccinations	R-080115093925-112-520	Ranchi ward no 37	Ward 29	First	23.3605	85.306	Free Roaming	Male	Adult	Neutered	marked and released	Healthy	3 healthy condition	1
Jan	2015-01-08	30/12/1899 00:00:00	2015-01-08	Jharkhand	Ranchi	SauravRanchi	Ranchi Vaccinations	R-080115101831-112-552	Ranchi ward no 37	Ward 29	First	23.3606	85.3052	Free Roaming	Female	Adult	Neutered	marked and released	Healthy	3 healthy condition	1
Jan	2015-01-08	30/12/1899 00:00:00	2015-01-08	Jharkhand	Ranchi	SauravRanchi	Ranchi Vaccinations	R-080115101847-112-553	Ranchi ward no 37	Ward 29	First	23.3606	85.3052	Free Roaming	Female	Adult	Neutered	marked and released	Healthy	3 healthy condition	1
Jan	2015-01-08	30/12/1899 00:00:00	2015-01-08	Jharkhand	Ranchi	SauravRanchi	Ranchi Vaccinations	R-080115094752-112-528	Ranchi ward no 37	Ward 29	First	23.3607	85.3068	Free Roaming	Female	Adult	Neutered	marked and released	Healthy	3 healthy condition	1
Jan	2015-01-08	30/12/1899 00:00:00	2015-01-08	Jharkhand	Ranchi	SauravRanchi	Ranchi Vaccinations	R-080115095537-112-540	Ranchi ward no 37	Ward 29	First	23.3608	85.3071	Free Roaming	Female	Adult	Neutered	marked and released	Healthy	3 healthy condition	1
Jan	2015-01-08	30/12/1899 00:00:00	2015-01-08	Jharkhand	Ranchi	SauravRanchi	Ranchi Vaccinations	R-080115101229-112-551	Ranchi ward no 37	Ward 29	First	23.361	85.3058	Free Roaming	Male	Adult	Neutered	marked and released	Healthy	3 healthy condition	1
Jan	2015-01-08	30/12/1899 00:00:00	2015-01-08	Jharkhand	Ranchi	SauravRanchi	Ranchi Vaccinations	R-080115101142-112-549	Ranchi ward no 37	Ward 29	First	23.3613	85.306	Free Roaming	Female	Adult	Neutered	marked and released	Healthy	3 healthy condition	1
Jan	2015-01-08	30/12/1899 00:00:00	2015-01-08	Jharkhand	Ranchi	SauravRanchi	Ranchi Vaccinations	R-080115100056-112-544	Ranchi ward no 37	Ward 29	First	23.3613	85.3059	Free Roaming	Female	Adult	Neutered	marked and released	Healthy	3 healthy condition	1
Jan	2015-01-08	30/12/1899 00:00:00	2015-01-08	Jharkhand	Ranchi	SauravRanchi	Ranchi Vaccinations	R-080115085106-112-505	Ranchi ward no 37	Ward 29	First	23.3613	85.3073	Free Roaming	Male	Adult	Neutered	marked and released	Healthy	3 healthy condition	1
Jan	2015-01-08	30/12/1899 00:00:00	2015-01-08	Jharkhand	Ranchi	SauravRanchi	Ranchi Vaccinations	R-080115084645-112-503	Ranchi ward no 37	Ward 29	First	23.3614	85.3073	Owner Present	Male	Adult	Neutered	marked and released	Healthy	1 emaciated	1
Jan	2015-01-08	30/12/1899 00:00:00	2015-01-08	Jharkhand	Ranchi	SauravRanchi	Ranchi Vaccinations	R-080115084617-112-502	Ranchi ward no 37	Ward 29	First	23.3614	85.3073	Free Roaming	Female	Adult	Neutered	marked and released	Healthy	1 emaciated	1
Jan	2015-01-08	30/12/1899 00:00:00	2015-01-08	Jharkhand	Ranchi	SauravRanchi	Ranchi Vaccinations	R-080115100710-112-545	Ranchi ward no 37	Ward 29	First	23.3616	85.3067	Free Roaming	Female	Adult	Neutered	marked and released	Healthy	3 healthy condition	1
Jan	2015-01-08	30/12/1899 00:00:00	2015-01-08	Jharkhand	Ranchi	SauravRanchi	Ranchi Vaccinations	R-080115100916-112-548	Ranchi ward no 37	Ward 29	First	23.3616	85.3066	Free Roaming	Female	Adult	Neutered	marked and released	Healthy	3 healthy condition	1
Jan	2015-01-08	30/12/1899 00:00:00	2015-01-08	Jharkhand	Ranchi	SauravRanchi	Ranchi Vaccinations	R-080115100809-112-546	Ranchi ward no 37	Ward 29	First	23.3616	85.3068	Free Roaming	Male	Adult	Neutered	marked and released	Healthy	3 healthy condition	1
Jan	2015-01-08	30/12/1899 00:00:00	2015-01-08	Jharkhand	Ranchi	SauravRanchi	Ranchi Vaccinations	R-080115100844-112-547	Ranchi ward no 37	Ward 29	First	23.3616	85.3068	Free Roaming	Female	Adult	Neutered	marked and released	Healthy	3 healthy condition	1
Jan	2015-01-08	30/12/1899 00:00:00	2015-01-08	Jharkhand	Ranchi	SauravRanchi	Ranchi Vaccinations	R-080115082726-112-495	Ranchi ward no 37	Ward 29	First	23.3629	85.3079	Free Roaming	Female	Adult	Neutered	marked and released	Healthy	3 healthy condition	1
Jan	2015-01-08	30/12/1899 00:00:00	2015-01-08	Jharkhand	Ranchi	SauravRanchi	Ranchi Vaccinations	R-080115082112-112-492	Ranchi ward no 37	Ward 29	First	23.3632	85.3082	Free Roaming	Male	Adult	Neutered	marked and released	Healthy	3 healthy condition	1
Jan	2015-01-08	30/12/1899 00:00:00	2015-01-08	Jharkhand	Ranchi	SauravRanchi	Ranchi Vaccinations	R-080115082124-112-493	Ranchi ward no 37	Ward 29	First	23.3632	85.3082	Free Roaming	Male	Adult	Neutered	marked and released	Healthy	3 healthy condition	1
Jan	2015-01-08	30/12/1899 00:00:00	2015-01-08	Jharkhand	Ranchi	SauravRanchi	Ranchi Vaccinations	R-080115082618-112-494	Ranchi ward no 37	Ward 29	First	23.3632	85.3081	Free Roaming	Male	Adult	Neutered	marked and released	Healthy	3 healthy condition	1
Jan	2015-01-08	30/12/1899 00:00:00	2015-01-08	Jharkhand	Ranchi	SauravRanchi	Ranchi Vaccinations	R-080115081637-112-491	Ranchi ward no 37	Ward 29	First	23.3637	85.3093	Free Roaming	Female	Adult	Neutered	marked and released	Healthy	3 healthy condition	1
Jan	2015-01-08	30/12/1899 00:00:00	2015-01-08	Jharkhand	Ranchi	SauravRanchi	Ranchi Vaccinations	R-080115081059-112-490	Ranchi ward no 37	Ward 29	First	23.3643	85.3097	Free Roaming	Male	Adult	Neutered	marked and released	Healthy	3 healthy condition	1
Jan	2015-01-08	30/12/1899 00:00:00	2015-01-08	Jharkhand	Ranchi	SauravRanchi	Ranchi Vaccinations	R-080115101200-112-550	Ranchi ward no 37	Ward 29		23.3613	85.306	Free Roaming	Male	Adult	Neutered	vaccinated within the last year	Healthy	3 healthy condition	1
Jan	2015-01-08	30/12/1899 00:00:00	2015-01-08	Jharkhand	Ranchi	SauravRanchi	Ranchi Vaccinations	R-080115114023-112-586	Ranchi ward no 37	Ward 37	First	23.3583	85.2969	Free Roaming	Male	Adult	Entire	clinic(neutering)	Healthy	3 healthy condition	1
Jan	2015-01-08	30/12/1899 00:00:00	2015-01-08	Jharkhand	Ranchi	SauravRanchi	Ranchi Vaccinations	R-080115110130-112-569	Ranchi ward no 37	Ward 37	First	23.3586	85.299	Owner Present	Female	Adult	Entire	clinic(neutering)	Healthy	3 healthy condition	1
Jan	2015-01-08	30/12/1899 00:00:00	2015-01-08	Jharkhand	Ranchi	SauravRanchi	Ranchi Vaccinations	R-080115110024-112-568	Ranchi ward no 37	Ward 37	First	23.3586	85.299	Owner Present	Female	Adult	Entire	clinic(neutering)	Healthy	3 healthy condition	1
Jan	2015-01-08	30/12/1899 00:00:00	2015-01-08	Jharkhand	Ranchi	SauravRanchi	Ranchi Vaccinations	R-080115111445-112-575	Ranchi ward no 37	Ward 37	First	23.3589	85.2985	Free Roaming	Female	Adult	Entire	clinic(neutering)	Healthy	3 healthy condition	1
Jan	2015-01-08	30/12/1899 00:00:00	2015-01-08	Jharkhand	Ranchi	SauravRanchi	Ranchi Vaccinations	R-080115103722-112-557	Ranchi ward no 37	Ward 37	First	23.3592	85.3003	Free Roaming	Male	Adult	Entire	clinic(neutering)	Healthy	3 healthy condition	1
Jan	2015-01-08	30/12/1899 00:00:00	2015-01-08	Jharkhand	Ranchi	SauravRanchi	Ranchi Vaccinations	R-080115103739-112-558	Ranchi ward no 37	Ward 37	First	23.3592	85.3003	Free Roaming	Female	Adult	Entire	clinic(neutering)	Healthy	3 healthy condition	1
Jan	2015-01-08	30/12/1899 00:00:00	2015-01-08	Jharkhand	Ranchi	SauravRanchi	Ranchi Vaccinations	R-080115113039-112-585	Ranchi ward no 37	Ward 37	First	23.3593	85.2981	Owner Present	Male	Adult	Entire	clinic(neutering)	Healthy	3 healthy condition	1
Jan	2015-01-08	30/12/1899 00:00:00	2015-01-08	Jharkhand	Ranchi	SauravRanchi	Ranchi Vaccinations	R-080115130828-112-615	Ranchi ward no 37	Ward 37	First	23.3614	85.3017	Free Roaming	Male	Adult	Entire	clinic(neutering)	Healthy	3 healthy condition	1
Jan	2015-01-08	30/12/1899 00:00:00	2015-01-08	Jharkhand	Ranchi	SauravRanchi	Ranchi Vaccinations	R-080115134801-112-635	Ranchi ward no 37	Ward 37	First	23.3617	85.3056	Free Roaming	Female	Adult	Entire	clinic(neutering)	Healthy	3 healthy condition	1
Jan	2015-01-08	30/12/1899 00:00:00	2015-01-08	Jharkhand	Ranchi	SauravRanchi	Ranchi Vaccinations	R-080115134737-112-634	Ranchi ward no 37	Ward 37	First	23.3617	85.3056	Free Roaming	Female	Adult	Entire	clinic(neutering)	Healthy	3 healthy condition	1
Jan	2015-01-08	30/12/1899 00:00:00	2015-01-08	Jharkhand	Ranchi	SauravRanchi	Ranchi Vaccinations	R-080115134820-112-636	Ranchi ward no 37	Ward 37	First	23.3617	85.3056	Free Roaming	Female	Adult	Entire	clinic(neutering)	Healthy	3 healthy condition	1
Jan	2015-01-08	30/12/1899 00:00:00	2015-01-08	Jharkhand	Ranchi	SauravRanchi	Ranchi Vaccinations	R-080115134836-112-637	Ranchi ward no 37	Ward 37	First	23.3617	85.3056	Free Roaming	Female	Adult	Entire	clinic(neutering)	Healthy	3 healthy condition	1
Jan	2015-01-08	30/12/1899 00:00:00	2015-01-08	Jharkhand	Ranchi	SauravRanchi	Ranchi Vaccinations	R-080115134859-112-638	Ranchi ward no 37	Ward 37	First	23.3618	85.3056	Free Roaming	Female	Adult	Entire	clinic(neutering)	Healthy	3 healthy condition	1
Jan	2015-01-08	30/12/1899 00:00:00	2015-01-08	Jharkhand	Ranchi	SauravRanchi	Ranchi Vaccinations	R-080115134915-112-639	Ranchi ward no 37	Ward 37	First	23.3618	85.3056	Free Roaming	Female	Adult	Entire	clinic(neutering)	Healthy	3 healthy condition	1
Jan	2015-01-08	30/12/1899 00:00:00	2015-01-08	Jharkhand	Ranchi	SauravRanchi	Ranchi Vaccinations	R-080115134934-112-640	Ranchi ward no 37	Ward 37	First	23.3618	85.3056	Free Roaming	Female	Adult	Entire	clinic(neutering)	Healthy	3 healthy condition	1
Jan	2015-01-08	30/12/1899 00:00:00	2015-01-08	Jharkhand	Ranchi	SauravRanchi	Ranchi Vaccinations	R-080115135145-112-646	Ranchi ward no 37	Ward 37	First	23.3618	85.3056	Free Roaming	Male	Adult	Entire	clinic(neutering)	Healthy	3 healthy condition	1
Jan	2015-01-08	30/12/1899 00:00:00	2015-01-08	Jharkhand	Ranchi	SauravRanchi	Ranchi Vaccinations	R-080115134953-112-641	Ranchi ward no 37	Ward 37	First	23.3618	85.3056	Free Roaming	Female	Adult	Entire	clinic(neutering)	Healthy	3 healthy condition	1
Jan	2015-01-08	30/12/1899 00:00:00	2015-01-08	Jharkhand	Ranchi	SauravRanchi	Ranchi Vaccinations	R-080115135030-112-643	Ranchi ward no 37	Ward 37	First	23.3618	85.3056	Free Roaming	Male	Adult	Entire	clinic(neutering)	Healthy	3 healthy condition	1
Jan	2015-01-08	30/12/1899 00:00:00	2015-01-08	Jharkhand	Ranchi	SauravRanchi	Ranchi Vaccinations	R-080115135054-112-644	Ranchi ward no 37	Ward 37	First	23.3618	85.3056	Free Roaming	Male	Adult	Entire	clinic(neutering)	Healthy	3 healthy condition	1
Jan	2015-01-08	30/12/1899 00:00:00	2015-01-08	Jharkhand	Ranchi	SauravRanchi	Ranchi Vaccinations	R-080115135213-112-647	Ranchi ward no 37	Ward 37	First	23.3618	85.3056	Free Roaming	Male	Adult	Entire	clinic(neutering)	Healthy	3 healthy condition	1
Jan	2015-01-08	30/12/1899 00:00:00	2015-01-08	Jharkhand	Ranchi	SauravRanchi	Ranchi Vaccinations	R-080115135010-112-642	Ranchi ward no 37	Ward 37	First	23.3618	85.3056	Owner Present	Female	Adult	Entire	clinic(neutering)	Healthy	3 healthy condition	1
Jan	2015-01-08	30/12/1899 00:00:00	2015-01-08	Jharkhand	Ranchi	SauravRanchi	Ranchi Vaccinations	R-080115134719-112-633	Ranchi ward no 37	Ward 37	First	23.3618	85.3053	Free Roaming	Female	Adult	Entire	clinic(neutering)	Healthy	3 healthy condition	1
Jan	2015-01-08	30/12/1899 00:00:00	2015-01-08	Jharkhand	Ranchi	SauravRanchi	Ranchi Vaccinations	R-080115134551-112-632	Ranchi ward no 37	Ward 37	First	23.3618	85.3052	Free Roaming	Female	Adult	Entire	clinic(neutering)	Healthy	3 healthy condition	1
Jan	2015-01-08	30/12/1899 00:00:00	2015-01-08	Jharkhand	Ranchi	SauravRanchi	Ranchi Vaccinations	R-080115130206-112-613	Ranchi ward no 37	Ward 37	First	23.3624	85.3009	Free Roaming	Male	Adult	Entire	clinic(neutering)	Healthy	3 healthy condition	1
Jan	2015-01-08	30/12/1899 00:00:00	2015-01-08	Jharkhand	Ranchi	SauravRanchi	Ranchi Vaccinations	R-080115130248-112-614	Ranchi ward no 37	Ward 37	First	23.3624	85.3009	Free Roaming	Female	Adult	Entire	clinic(neutering)	Healthy	3 healthy condition	1
Jan	2015-01-08	30/12/1899 00:00:00	2015-01-08	Jharkhand	Ranchi	SauravRanchi	Ranchi Vaccinations	R-080115102937-112-555	Ranchi ward no 37	Ward 37	Po	23.3603	85.3025	Free Roaming	Male	Adult	Neutered	clinic(treatment)	Healthy	2 underweight	1
Jan	2015-01-08	30/12/1899 00:00:00	2015-01-08	Jharkhand	Ranchi	SauravRanchi	Ranchi Vaccinations	R-080115120946-112-593	Ranchi ward no 37	Ward 37	First	23.3556	85.2995	Owner Present	Male	Adult	Entire	marked and released	Healthy	3 healthy condition	1
Jan	2015-01-08	30/12/1899 00:00:00	2015-01-08	Jharkhand	Ranchi	SauravRanchi	Ranchi Vaccinations	R-080115120233-112-590	Ranchi ward no 37	Ward 37	First	23.3564	85.2968	Free Roaming	Female	Adult	Entire	marked and released	Healthy	3 healthy condition	1
Jan	2015-01-08	30/12/1899 00:00:00	2015-01-08	Jharkhand	Ranchi	SauravRanchi	Ranchi Vaccinations	R-080115105357-112-561	Ranchi ward no 37	Ward 37	First	23.3585	85.2994	Free Roaming	Female	Puppy	Entire	marked and released	Healthy	3 healthy condition	1
Jan	2015-01-08	30/12/1899 00:00:00	2015-01-08	Jharkhand	Ranchi	SauravRanchi	Ranchi Vaccinations	R-080115105429-112-562	Ranchi ward no 37	Ward 37	First	23.3585	85.2994	Free Roaming	Male	Puppy	Entire	marked and released	Healthy	3 healthy condition	1
Jan	2015-01-08	30/12/1899 00:00:00	2015-01-08	Jharkhand	Ranchi	SauravRanchi	Ranchi Vaccinations	R-080115105632-112-563	Ranchi ward no 37	Ward 37	First	23.3586	85.2994	Free Roaming	Female	Puppy	Entire	marked and released	Healthy	3 healthy condition	1
Jan	2015-01-08	30/12/1899 00:00:00	2015-01-08	Jharkhand	Ranchi	SauravRanchi	Ranchi Vaccinations	R-080115110006-112-567	Ranchi ward no 37	Ward 37	First	23.3586	85.299	Owner Present	Male	Adult	Entire	marked and released	Healthy	3 healthy condition	1
Jan	2015-01-08	30/12/1899 00:00:00	2015-01-08	Jharkhand	Ranchi	SauravRanchi	Ranchi Vaccinations	R-080115105757-112-566	Ranchi ward no 37	Ward 37	First	23.3586	85.2993	Owner Present	Male	Adult	Entire	marked and released	Healthy	3 healthy condition	1
Jan	2015-01-08	30/12/1899 00:00:00	2015-01-08	Jharkhand	Ranchi	SauravRanchi	Ranchi Vaccinations	R-080115111307-112-573	Ranchi ward no 37	Ward 37	First	23.3589	85.2987	Free Roaming	Male	Puppy	Entire	marked and released	Healthy	3 healthy condition	1
Jan	2015-01-08	30/12/1899 00:00:00	2015-01-08	Jharkhand	Ranchi	SauravRanchi	Ranchi Vaccinations	R-080115111413-112-574	Ranchi ward no 37	Ward 37	First	23.3589	85.2985	Free Roaming	Female	Puppy	Entire	marked and released	Healthy	3 healthy condition	1
Jan	2015-01-08	30/12/1899 00:00:00	2015-01-08	Jharkhand	Ranchi	SauravRanchi	Ranchi Vaccinations	R-080115111720-112-579	Ranchi ward no 37	Ward 37	First	23.3591	85.2982	Free Roaming	Male	Puppy	Entire	marked and released	Healthy	3 healthy condition	1
Jan	2015-01-08	30/12/1899 00:00:00	2015-01-08	Jharkhand	Ranchi	SauravRanchi	Ranchi Vaccinations	R-080115111607-112-577	Ranchi ward no 37	Ward 37	First	23.3592	85.2983	Free Roaming	Male	Puppy	Entire	marked and released	Healthy	3 healthy condition	1
Jan	2015-01-08	30/12/1899 00:00:00	2015-01-08	Jharkhand	Ranchi	SauravRanchi	Ranchi Vaccinations	R-080115111626-112-578	Ranchi ward no 37	Ward 37	First	23.3592	85.2983	Free Roaming	Male	Puppy	Entire	marked and released	Healthy	3 healthy condition	1
Jan	2015-01-08	30/12/1899 00:00:00	2015-01-08	Jharkhand	Ranchi	SauravRanchi	Ranchi Vaccinations	R-080115112819-112-581	Ranchi ward no 37	Ward 37	First	23.3593	85.2978	Free Roaming	Female	Puppy	Entire	marked and released	Healthy	3 healthy condition	1
Jan	2015-01-08	30/12/1899 00:00:00	2015-01-08	Jharkhand	Ranchi	SauravRanchi	Ranchi Vaccinations	R-080115112836-112-582	Ranchi ward no 37	Ward 37	First	23.3593	85.2978	Free Roaming	Male	Puppy	Entire	marked and released	Healthy	3 healthy condition	1
Jan	2015-01-08	30/12/1899 00:00:00	2015-01-08	Jharkhand	Ranchi	SauravRanchi	Ranchi Vaccinations	R-080115112051-112-580	Ranchi ward no 37	Ward 37	First	23.3594	85.2975	Free Roaming	Female	Puppy	Entire	marked and released	Healthy	3 healthy condition	1
Jan	2015-01-08	30/12/1899 00:00:00	2015-01-08	Jharkhand	Ranchi	SauravRanchi	Ranchi Vaccinations	R-080115112944-112-583	Ranchi ward no 37	Ward 37	First	23.3594	85.2978	Free Roaming	Male	Puppy	Entire	marked and released	Healthy	3 healthy condition	1
Jan	2015-01-08	30/12/1899 00:00:00	2015-01-08	Jharkhand	Ranchi	SauravRanchi	Ranchi Vaccinations	R-080115091658-112-512	Ranchi ward no 37	Ward 37	First	23.3599	85.304	Free Roaming	Female	Puppy	Entire	marked and released	Healthy	3 healthy condition	1
Jan	2015-01-08	30/12/1899 00:00:00	2015-01-08	Jharkhand	Ranchi	SauravRanchi	Ranchi Vaccinations	R-080115091639-112-511	Ranchi ward no 37	Ward 37	First	23.3599	85.304	Free Roaming	Female	Puppy	Entire	marked and released	Healthy	3 healthy condition	1
Jan	2015-01-08	30/12/1899 00:00:00	2015-01-08	Jharkhand	Ranchi	SauravRanchi	Ranchi Vaccinations	R-080115095829-112-541	Ranchi ward no 37	Ward 37	First	23.3615	85.3054	Owner Present	Male	Adult	Entire	marked and released	Healthy	3 healthy condition	1
Jan	2015-01-08	30/12/1899 00:00:00	2015-01-08	Jharkhand	Ranchi	SauravRanchi	Ranchi Vaccinations	R-080115135112-112-645	Ranchi ward no 37	Ward 37	First	23.3618	85.3056	Free Roaming	Male	Adult	Entire	marked and released	Healthy	3 healthy condition	1
Jan	2015-01-08	30/12/1899 00:00:00	2015-01-08	Jharkhand	Ranchi	SauravRanchi	Ranchi Vaccinations	R-080115134340-112-628	Ranchi ward no 37	Ward 37	First	23.3618	85.3052	Free Roaming	Male	Puppy	Entire	marked and released	Healthy	3 healthy condition	1
Jan	2015-01-08	30/12/1899 00:00:00	2015-01-08	Jharkhand	Ranchi	SauravRanchi	Ranchi Vaccinations	R-080115134400-112-629	Ranchi ward no 37	Ward 37	First	23.3618	85.3052	Free Roaming	Male	Adult	Entire	marked and released	Healthy	3 healthy condition	1
Jan	2015-01-08	30/12/1899 00:00:00	2015-01-08	Jharkhand	Ranchi	SauravRanchi	Ranchi Vaccinations	R-080115134433-112-631	Ranchi ward no 37	Ward 37	First	23.3618	85.3052	Owner Present	Male	Adult	Entire	marked and released	Healthy	3 healthy condition	1
Jan	2015-01-08	30/12/1899 00:00:00	2015-01-08	Jharkhand	Ranchi	SauravRanchi	Ranchi Vaccinations	R-080115134413-112-630	Ranchi ward no 37	Ward 37	First	23.3618	85.3052	Owner Present	Male	Adult	Entire	marked and released	Healthy	3 healthy condition	1
Jan	2015-01-08	30/12/1899 00:00:00	2015-01-08	Jharkhand	Ranchi	SauravRanchi	Ranchi Vaccinations	R-080115134321-112-627	Ranchi ward no 37	Ward 37	First	23.3618	85.3051	Free Roaming	Male	Adult	Entire	marked and released	Healthy	3 healthy condition	1
Jan	2015-01-08	30/12/1899 00:00:00	2015-01-08	Jharkhand	Ranchi	SauravRanchi	Ranchi Vaccinations	R-080115134219-112-623	Ranchi ward no 37	Ward 37	First	23.3618	85.3051	Free Roaming	Male	Puppy	Entire	marked and released	Healthy	3 healthy condition	1
Jan	2015-01-08	30/12/1899 00:00:00	2015-01-08	Jharkhand	Ranchi	SauravRanchi	Ranchi Vaccinations	R-080115134249-112-625	Ranchi ward no 37	Ward 37	First	23.3618	85.3051	Free Roaming	Male	Puppy	Entire	marked and released	Healthy	3 healthy condition	1
Jan	2015-01-08	30/12/1899 00:00:00	2015-01-08	Jharkhand	Ranchi	SauravRanchi	Ranchi Vaccinations	R-080115134234-112-624	Ranchi ward no 37	Ward 37	First	23.3618	85.3051	Free Roaming	Male	Puppy	Entire	marked and released	Healthy	3 healthy condition	1
Jan	2015-01-08	30/12/1899 00:00:00	2015-01-08	Jharkhand	Ranchi	SauravRanchi	Ranchi Vaccinations	R-080115134201-112-622	Ranchi ward no 37	Ward 37	First	23.3618	85.3051	Free Roaming	Male	Puppy	Entire	marked and released	Healthy	3 healthy condition	1
Jan	2015-01-08	30/12/1899 00:00:00	2015-01-08	Jharkhand	Ranchi	SauravRanchi	Ranchi Vaccinations	R-080115134303-112-626	Ranchi ward no 37	Ward 37	First	23.3618	85.3051	Free Roaming	Male	Adult	Entire	marked and released	Healthy	3 healthy condition	1
Jan	2015-01-08	30/12/1899 00:00:00	2015-01-08	Jharkhand	Ranchi	SauravRanchi	Ranchi Vaccinations	R-080115134050-112-619	Ranchi ward no 37	Ward 37	First	23.3621	85.3038	Free Roaming	Female	Adult	Entire	marked and released	Healthy	3 healthy condition	1
Jan	2015-01-08	30/12/1899 00:00:00	2015-01-08	Jharkhand	Ranchi	SauravRanchi	Ranchi Vaccinations	R-080115120758-112-591	Ranchi ward no 37	Ward 37	First	23.3556	85.2995	Free Roaming	Female	Adult	Neutered	marked and released	Healthy	1 emaciated	1
Jan	2015-01-08	30/12/1899 00:00:00	2015-01-08	Jharkhand	Ranchi	SauravRanchi	Ranchi Vaccinations	R-080115120820-112-592	Ranchi ward no 37	Ward 37	First	23.3556	85.2995	Free Roaming	Female	Adult	Neutered	marked and released	Healthy	3 healthy condition	1
Jan	2015-01-08	30/12/1899 00:00:00	2015-01-08	Jharkhand	Ranchi	SauravRanchi	Ranchi Vaccinations	R-080115121018-112-594	Ranchi ward no 37	Ward 37	First	23.3561	85.3001	Free Roaming	Male	Adult	Neutered	marked and released	Healthy	3 healthy condition	1
Jan	2015-01-08	30/12/1899 00:00:00	2015-01-08	Jharkhand	Ranchi	SauravRanchi	Ranchi Vaccinations	R-080115121251-112-595	Ranchi ward no 37	Ward 37	First	23.357	85.3016	Free Roaming	Male	Adult	Neutered	marked and released	Healthy	3 healthy condition	1
Jan	2015-01-08	30/12/1899 00:00:00	2015-01-08	Jharkhand	Ranchi	SauravRanchi	Ranchi Vaccinations	R-080115115616-112-589	Ranchi ward no 37	Ward 37	First	23.3571	85.296	Free Roaming	Female	Adult	Neutered	marked and released	Healthy	3 healthy condition	1
Jan	2015-01-08	30/12/1899 00:00:00	2015-01-08	Jharkhand	Ranchi	SauravRanchi	Ranchi Vaccinations	R-080115115601-112-588	Ranchi ward no 37	Ward 37	First	23.3571	85.296	Free Roaming	Male	Adult	Neutered	marked and released	Healthy	3 healthy condition	1
Jan	2015-01-08	30/12/1899 00:00:00	2015-01-08	Jharkhand	Ranchi	SauravRanchi	Ranchi Vaccinations	R-080115123505-112-597	Ranchi ward no 37	Ward 37	First	23.3582	85.3028	Free Roaming	Female	Adult	Neutered	marked and released	Healthy	3 healthy condition	1
Jan	2015-01-08	30/12/1899 00:00:00	2015-01-08	Jharkhand	Ranchi	SauravRanchi	Ranchi Vaccinations	R-080115123437-112-596	Ranchi ward no 37	Ward 37	First	23.3582	85.3028	Free Roaming	Male	Adult	Neutered	marked and released	Healthy	3 healthy condition	1
Jan	2015-01-08	30/12/1899 00:00:00	2015-01-08	Jharkhand	Ranchi	SauravRanchi	Ranchi Vaccinations	R-080115114043-112-587	Ranchi ward no 37	Ward 37	First	23.3583	85.2969	Free Roaming	Male	Adult	Neutered	marked and released	Healthy	3 healthy condition	1
Jan	2015-01-08	30/12/1899 00:00:00	2015-01-08	Jharkhand	Ranchi	SauravRanchi	Ranchi Vaccinations	R-080115110155-112-570	Ranchi ward no 37	Ward 37	First	23.3586	85.299	Free Roaming	Male	Adult	Neutered	marked and released	Healthy	3 healthy condition	1
Jan	2015-01-08	30/12/1899 00:00:00	2015-01-08	Jharkhand	Ranchi	SauravRanchi	Ranchi Vaccinations	R-080115105650-112-564	Ranchi ward no 37	Ward 37	First	23.3586	85.2994	Free Roaming	Male	Adult	Neutered	marked and released	Healthy	3 healthy condition	1
Jan	2015-01-08	30/12/1899 00:00:00	2015-01-08	Jharkhand	Ranchi	SauravRanchi	Ranchi Vaccinations	R-080115105726-112-565	Ranchi ward no 37	Ward 37	First	23.3587	85.2993	Free Roaming	Female	Adult	Neutered	marked and released	Healthy	3 healthy condition	1
Jan	2015-01-08	30/12/1899 00:00:00	2015-01-08	Jharkhand	Ranchi	SauravRanchi	Ranchi Vaccinations	R-080115104509-112-560	Ranchi ward no 37	Ward 37	First	23.3589	85.2998	Free Roaming	Male	Adult	Neutered	marked and released	Healthy	3 healthy condition	1
Jan	2015-01-08	30/12/1899 00:00:00	2015-01-08	Jharkhand	Ranchi	SauravRanchi	Ranchi Vaccinations	R-080115110830-112-571	Ranchi ward no 37	Ward 37	First	23.3589	85.2992	Free Roaming	Female	Adult	Neutered	marked and released	Healthy	3 healthy condition	1
Jan	2015-01-08	30/12/1899 00:00:00	2015-01-08	Jharkhand	Ranchi	SauravRanchi	Ranchi Vaccinations	R-080115111205-112-572	Ranchi ward no 37	Ward 37	First	23.3589	85.2988	Free Roaming	Male	Adult	Neutered	marked and released	Healthy	3 healthy condition	1
Jan	2015-01-08	30/12/1899 00:00:00	2015-01-08	Jharkhand	Ranchi	SauravRanchi	Ranchi Vaccinations	R-080115123756-112-599	Ranchi ward no 37	Ward 37	First	23.359	85.3028	Free Roaming	Female	Adult	Neutered	marked and released	Healthy	3 healthy condition	1
Jan	2015-01-08	30/12/1899 00:00:00	2015-01-08	Jharkhand	Ranchi	SauravRanchi	Ranchi Vaccinations	R-080115123735-112-598	Ranchi ward no 37	Ward 37	First	23.359	85.3028	Free Roaming	Female	Adult	Neutered	marked and released	Healthy	1 emaciated	1
Jan	2015-01-08	30/12/1899 00:00:00	2015-01-08	Jharkhand	Ranchi	SauravRanchi	Ranchi Vaccinations	R-080115111526-112-576	Ranchi ward no 37	Ward 37	First	23.3591	85.2983	Free Roaming	Male	Adult	Neutered	marked and released	Healthy	3 healthy condition	1
Jan	2015-01-08	30/12/1899 00:00:00	2015-01-08	Jharkhand	Ranchi	SauravRanchi	Ranchi Vaccinations	R-080115104332-112-559	Ranchi ward no 37	Ward 37	First	23.3592	85.2996	Free Roaming	Male	Adult	Neutered	marked and released	Healthy	3 healthy condition	1
Jan	2015-01-08	30/12/1899 00:00:00	2015-01-08	Jharkhand	Ranchi	SauravRanchi	Ranchi Vaccinations	R-080115113010-112-584	Ranchi ward no 37	Ward 37	First	23.3594	85.298	Free Roaming	Male	Adult	Neutered	marked and released	Healthy	3 healthy condition	1
Jan	2015-01-08	30/12/1899 00:00:00	2015-01-08	Jharkhand	Ranchi	SauravRanchi	Ranchi Vaccinations	R-080115092230-112-513	Ranchi ward no 37	Ward 37	First	23.3597	85.303	Free Roaming	Male	Adult	Neutered	marked and released	Healthy	3 healthy condition	1
Jan	2015-01-08	30/12/1899 00:00:00	2015-01-08	Jharkhand	Ranchi	SauravRanchi	Ranchi Vaccinations	R-080115124136-112-600	Ranchi ward no 37	Ward 37	First	23.3598	85.3025	Free Roaming	Male	Adult	Neutered	marked and released	Healthy	3 healthy condition	1
Jan	2015-01-08	30/12/1899 00:00:00	2015-01-08	Jharkhand	Ranchi	SauravRanchi	Ranchi Vaccinations	R-080115092254-112-514	Ranchi ward no 37	Ward 37	First	23.3598	85.3033	Free Roaming	Female	Adult	Neutered	marked and released	Healthy	3 healthy condition	1
Jan	2015-01-08	30/12/1899 00:00:00	2015-01-08	Jharkhand	Ranchi	SauravRanchi	Ranchi Vaccinations	R-080115091545-112-510	Ranchi ward no 37	Ward 37	First	23.3599	85.304	Free Roaming	Male	Adult	Neutered	marked and released	Healthy	3 healthy condition	1
Jan	2015-01-08	30/12/1899 00:00:00	2015-01-08	Jharkhand	Ranchi	SauravRanchi	Ranchi Vaccinations	R-080115103422-112-556	Ranchi ward no 37	Ward 37	First	23.3603	85.3016	Free Roaming	Female	Adult	Neutered	marked and released	Healthy	3 healthy condition	1
Jan	2015-01-08	30/12/1899 00:00:00	2015-01-08	Jharkhand	Ranchi	SauravRanchi	Ranchi Vaccinations	R-080115131343-112-616	Ranchi ward no 37	Ward 37	First	23.3613	85.3015	Free Roaming	Male	Adult	Neutered	marked and released	Healthy	3 healthy condition	1
Jan	2015-01-08	30/12/1899 00:00:00	2015-01-08	Jharkhand	Ranchi	SauravRanchi	Ranchi Vaccinations	R-080115125501-112-601	Ranchi ward no 37	Ward 37	First	23.3614	85.3014	Free Roaming	Male	Adult	Neutered	marked and released	Healthy	3 healthy condition	1
Jan	2015-01-08	30/12/1899 00:00:00	2015-01-08	Jharkhand	Ranchi	SauravRanchi	Ranchi Vaccinations	R-080115125657-112-602	Ranchi ward no 37	Ward 37	First	23.3614	85.3015	Free Roaming	Male	Adult	Neutered	marked and released	Healthy	3 healthy condition	1
Jan	2015-01-08	30/12/1899 00:00:00	2015-01-08	Jharkhand	Ranchi	SauravRanchi	Ranchi Vaccinations	R-080115125723-112-603	Ranchi ward no 37	Ward 37	First	23.3614	85.3015	Free Roaming	Male	Adult	Neutered	marked and released	Healthy	3 healthy condition	1
Jan	2015-01-08	30/12/1899 00:00:00	2015-01-08	Jharkhand	Ranchi	SauravRanchi	Ranchi Vaccinations	R-080115125745-112-604	Ranchi ward no 37	Ward 37	First	23.3615	85.3016	Free Roaming	Male	Adult	Neutered	marked and released	Healthy	3 healthy condition	1
Jan	2015-01-08	30/12/1899 00:00:00	2015-01-08	Jharkhand	Ranchi	SauravRanchi	Ranchi Vaccinations	R-080115095915-112-542	Ranchi ward no 37	Ward 37	First	23.3615	85.3055	Owner Present	Male	Adult	Neutered	marked and released	Healthy	3 healthy condition	1
Jan	2015-01-08	30/12/1899 00:00:00	2015-01-08	Jharkhand	Ranchi	SauravRanchi	Ranchi Vaccinations	R-080115083924-112-499	Ranchi ward no 37	Ward 37	First	23.3616	85.3061	Free Roaming	Male	Adult	Neutered	marked and released	Healthy	1 emaciated	1
Jan	2015-01-08	30/12/1899 00:00:00	2015-01-08	Jharkhand	Ranchi	SauravRanchi	Ranchi Vaccinations	R-080115083616-112-496	Ranchi ward no 37	Ward 37	First	23.3616	85.3059	Free Roaming	Female	Adult	Neutered	marked and released	Healthy	1 emaciated	1
Jan	2015-01-08	30/12/1899 00:00:00	2015-01-08	Jharkhand	Ranchi	SauravRanchi	Ranchi Vaccinations	R-080115083802-112-497	Ranchi ward no 37	Ward 37	First	23.3616	85.3061	Free Roaming	Male	Adult	Neutered	marked and released	Healthy	1 emaciated	1
Jan	2015-01-08	30/12/1899 00:00:00	2015-01-08	Jharkhand	Ranchi	SauravRanchi	Ranchi Vaccinations	R-080115083824-112-498	Ranchi ward no 37	Ward 37	First	23.3616	85.3061	Free Roaming	Male	Adult	Neutered	marked and released	Healthy	1 emaciated	1
Jan	2015-01-08	30/12/1899 00:00:00	2015-01-08	Jharkhand	Ranchi	SauravRanchi	Ranchi Vaccinations	R-080115084032-112-500	Ranchi ward no 37	Ward 37	First	23.3617	85.3063	Free Roaming	Female	Adult	Neutered	marked and released	Healthy	3 healthy condition	1
Jan	2015-01-08	30/12/1899 00:00:00	2015-01-08	Jharkhand	Ranchi	SauravRanchi	Ranchi Vaccinations	R-080115134145-112-621	Ranchi ward no 37	Ward 37	First	23.3618	85.305	Free Roaming	Male	Adult	Neutered	marked and released	Healthy	3 healthy condition	1
Jan	2015-01-08	30/12/1899 00:00:00	2015-01-08	Jharkhand	Ranchi	SauravRanchi	Ranchi Vaccinations	R-080115125804-112-605	Ranchi ward no 37	Ward 37	First	23.3619	85.3017	Free Roaming	Male	Adult	Neutered	marked and released	Healthy	3 healthy condition	1
Jan	2015-01-08	30/12/1899 00:00:00	2015-01-08	Jharkhand	Ranchi	SauravRanchi	Ranchi Vaccinations	R-080115134123-112-620	Ranchi ward no 37	Ward 37	First	23.3619	85.3044	Free Roaming	Female	Adult	Neutered	marked and released	Healthy	3 healthy condition	1
Jan	2015-01-08	30/12/1899 00:00:00	2015-01-08	Jharkhand	Ranchi	SauravRanchi	Ranchi Vaccinations	R-080115133448-112-618	Ranchi ward no 37	Ward 37	First	23.3621	85.3038	Free Roaming	Male	Adult	Neutered	marked and released	Healthy	3 healthy condition	1
Jan	2015-01-08	30/12/1899 00:00:00	2015-01-08	Jharkhand	Ranchi	SauravRanchi	Ranchi Vaccinations	R-080115133431-112-617	Ranchi ward no 37	Ward 37	First	23.3621	85.3038	Free Roaming	Male	Adult	Neutered	marked and released	Healthy	3 healthy condition	1
Jan	2015-01-08	30/12/1899 00:00:00	2015-01-08	Jharkhand	Ranchi	SauravRanchi	Ranchi Vaccinations	R-080115125826-112-606	Ranchi ward no 37	Ward 37	First	23.3621	85.3017	Free Roaming	Male	Adult	Neutered	marked and released	Healthy	3 healthy condition	1
Jan	2015-01-08	30/12/1899 00:00:00	2015-01-08	Jharkhand	Ranchi	SauravRanchi	Ranchi Vaccinations	R-080115125845-112-607	Ranchi ward no 37	Ward 37	First	23.3622	85.3017	Free Roaming	Female	Adult	Neutered	marked and released	Healthy	3 healthy condition	1
Jan	2015-01-08	30/12/1899 00:00:00	2015-01-08	Jharkhand	Ranchi	SauravRanchi	Ranchi Vaccinations	R-080115125929-112-609	Ranchi ward no 37	Ward 37	First	23.3623	85.3015	Free Roaming	Female	Adult	Neutered	marked and released	Healthy	3 healthy condition	1
Jan	2015-01-08	30/12/1899 00:00:00	2015-01-08	Jharkhand	Ranchi	SauravRanchi	Ranchi Vaccinations	R-080115125903-112-608	Ranchi ward no 37	Ward 37	First	23.3623	85.3016	Free Roaming	Female	Adult	Neutered	marked and released	Healthy	3 healthy condition	1
Jan	2015-01-08	30/12/1899 00:00:00	2015-01-08	Jharkhand	Ranchi	SauravRanchi	Ranchi Vaccinations	R-080115125951-112-610	Ranchi ward no 37	Ward 37	First	23.3623	85.3014	Free Roaming	Female	Adult	Neutered	marked and released	Healthy	3 healthy condition	1
Jan	2015-01-08	30/12/1899 00:00:00	2015-01-08	Jharkhand	Ranchi	SauravRanchi	Ranchi Vaccinations	R-080115130007-112-611	Ranchi ward no 37	Ward 37	First	23.3623	85.3014	Free Roaming	Male	Adult	Neutered	marked and released	Healthy	3 healthy condition	1
Jan	2015-01-08	30/12/1899 00:00:00	2015-01-08	Jharkhand	Ranchi	SauravRanchi	Ranchi Vaccinations	R-080115130027-112-612	Ranchi ward no 37	Ward 37	First	23.3623	85.3013	Free Roaming	Male	Adult	Neutered	marked and released	Healthy	3 healthy condition	1
Jan	2015-01-09	30/12/1899 00:00:00	2015-01-09	Jharkhand	Ranchi	SauravRanchi	Ranchi Vaccinations	R-090115125324-112-771	Ranchi ward no 37	Ward 37	First	23.351	85.2978	Free Roaming	Female	Adult	Entire	clinic(neutering)	Healthy	3 healthy condition	1
Jan	2015-01-09	30/12/1899 00:00:00	2015-01-09	Jharkhand	Ranchi	SauravRanchi	Ranchi Vaccinations	R-090115121040-112-753	Ranchi ward no 37	Ward 37	First	23.351	85.2912	Free Roaming	Male	Adult	Entire	clinic(neutering)	Healthy	3 healthy condition	1
Jan	2015-01-09	30/12/1899 00:00:00	2015-01-09	Jharkhand	Ranchi	SauravRanchi	Ranchi Vaccinations	R-090115122936-112-759	Ranchi ward no 37	Ward 37	First	23.3513	85.2934	Free Roaming	Male	Adult	Entire	clinic(neutering)	Healthy	3 healthy condition	1
Jan	2015-01-09	30/12/1899 00:00:00	2015-01-09	Jharkhand	Ranchi	SauravRanchi	Ranchi Vaccinations	R-090115133629-112-802	Ranchi ward no 37	Ward 37	First	23.3518	85.2957	Free Roaming	Female	Adult	Entire	clinic(neutering)	Healthy	3 healthy condition	1
Jan	2015-01-09	30/12/1899 00:00:00	2015-01-09	Jharkhand	Ranchi	SauravRanchi	Ranchi Vaccinations	R-090115134326-112-804	Ranchi ward no 37	Ward 37	First	23.352	85.2953	Free Roaming	Female	Adult	Entire	clinic(neutering)	Healthy	3 healthy condition	1
Jan	2015-01-09	30/12/1899 00:00:00	2015-01-09	Jharkhand	Ranchi	SauravRanchi	Ranchi Vaccinations	R-090115123534-112-764	Ranchi ward no 37	Ward 37	First	23.3521	85.2936	Free Roaming	Female	Adult	Entire	clinic(neutering)	Healthy	3 healthy condition	1
Jan	2015-01-09	30/12/1899 00:00:00	2015-01-09	Jharkhand	Ranchi	SauravRanchi	Ranchi Vaccinations	R-090115111443-112-734	Ranchi ward no 37	Ward 37	First	23.3525	85.2884	Free Roaming	Female	Adult	Entire	clinic(neutering)	Healthy	3 healthy condition	1
Jan	2015-01-09	30/12/1899 00:00:00	2015-01-09	Jharkhand	Ranchi	SauravRanchi	Ranchi Vaccinations	R-090115131130-112-780	Ranchi ward no 37	Ward 37	First	23.3528	85.2988	Free Roaming	Female	Adult	Entire	clinic(neutering)	Healthy	3 healthy condition	1
Jan	2015-01-09	30/12/1899 00:00:00	2015-01-09	Jharkhand	Ranchi	SauravRanchi	Ranchi Vaccinations	R-090115132951-112-798	Ranchi ward no 37	Ward 37	First	23.3528	85.2977	Free Roaming	Male	Adult	Entire	clinic(neutering)	Healthy	3 healthy condition	1
Jan	2015-01-09	30/12/1899 00:00:00	2015-01-09	Jharkhand	Ranchi	SauravRanchi	Ranchi Vaccinations	R-090115132831-112-794	Ranchi ward no 37	Ward 37	First	23.3528	85.2977	Free Roaming	Male	Adult	Entire	clinic(neutering)	Healthy	3 healthy condition	1
Jan	2015-01-09	30/12/1899 00:00:00	2015-01-09	Jharkhand	Ranchi	SauravRanchi	Ranchi Vaccinations	R-090115132850-112-795	Ranchi ward no 37	Ward 37	First	23.3528	85.2977	Free Roaming	Male	Adult	Entire	clinic(neutering)	Healthy	3 healthy condition	1
Jan	2015-01-09	30/12/1899 00:00:00	2015-01-09	Jharkhand	Ranchi	SauravRanchi	Ranchi Vaccinations	R-090115132923-112-797	Ranchi ward no 37	Ward 37	First	23.3528	85.2977	Free Roaming	Male	Adult	Entire	clinic(neutering)	Healthy	3 healthy condition	1
Jan	2015-01-09	30/12/1899 00:00:00	2015-01-09	Jharkhand	Ranchi	SauravRanchi	Ranchi Vaccinations	R-090115132907-112-796	Ranchi ward no 37	Ward 37	First	23.3528	85.2977	Free Roaming	Male	Adult	Entire	clinic(neutering)	Healthy	3 healthy condition	1
Jan	2015-01-09	30/12/1899 00:00:00	2015-01-09	Jharkhand	Ranchi	SauravRanchi	Ranchi Vaccinations	R-090115133008-112-799	Ranchi ward no 37	Ward 37	First	23.3528	85.2977	Free Roaming	Male	Adult	Entire	clinic(neutering)	Healthy	3 healthy condition	1
Jan	2015-01-09	30/12/1899 00:00:00	2015-01-09	Jharkhand	Ranchi	SauravRanchi	Ranchi Vaccinations	R-090115133025-112-800	Ranchi ward no 37	Ward 37	First	23.3528	85.2977	Free Roaming	Male	Adult	Entire	clinic(neutering)	Healthy	3 healthy condition	1
Jan	2015-01-09	30/12/1899 00:00:00	2015-01-09	Jharkhand	Ranchi	SauravRanchi	Ranchi Vaccinations	R-090115132815-112-793	Ranchi ward no 37	Ward 37	First	23.3529	85.2977	Free Roaming	Male	Adult	Entire	clinic(neutering)	Healthy	3 healthy condition	1
Jan	2015-01-09	30/12/1899 00:00:00	2015-01-09	Jharkhand	Ranchi	SauravRanchi	Ranchi Vaccinations	R-090115132624-112-787	Ranchi ward no 37	Ward 37	First	23.3533	85.2981	Free Roaming	Female	Adult	Entire	clinic(neutering)	Healthy	3 healthy condition	1
Jan	2015-01-09	30/12/1899 00:00:00	2015-01-09	Jharkhand	Ranchi	SauravRanchi	Ranchi Vaccinations	R-090115132757-112-792	Ranchi ward no 37	Ward 37	First	23.3533	85.2981	Free Roaming	Male	Adult	Entire	clinic(neutering)	Healthy	3 healthy condition	1
Jan	2015-01-09	30/12/1899 00:00:00	2015-01-09	Jharkhand	Ranchi	SauravRanchi	Ranchi Vaccinations	R-090115132643-112-788	Ranchi ward no 37	Ward 37	First	23.3533	85.2981	Free Roaming	Female	Adult	Entire	clinic(neutering)	Healthy	3 healthy condition	1
Jan	2015-01-09	30/12/1899 00:00:00	2015-01-09	Jharkhand	Ranchi	SauravRanchi	Ranchi Vaccinations	R-090115132701-112-789	Ranchi ward no 37	Ward 37	First	23.3533	85.2981	Free Roaming	Female	Adult	Entire	clinic(neutering)	Healthy	3 healthy condition	1
Jan	2015-01-09	30/12/1899 00:00:00	2015-01-09	Jharkhand	Ranchi	SauravRanchi	Ranchi Vaccinations	R-090115132717-112-790	Ranchi ward no 37	Ward 37	First	23.3533	85.2981	Free Roaming	Female	Adult	Entire	clinic(neutering)	Healthy	3 healthy condition	1
Jan	2015-01-09	30/12/1899 00:00:00	2015-01-09	Jharkhand	Ranchi	SauravRanchi	Ranchi Vaccinations	R-090115094510-112-704	Ranchi ward no 37	Ward 37	First	23.3535	85.2875	Free Roaming	Male	Adult	Entire	clinic(neutering)	Healthy	3 healthy condition	1
Jan	2015-01-09	30/12/1899 00:00:00	2015-01-09	Jharkhand	Ranchi	SauravRanchi	Ranchi Vaccinations	R-090115132057-112-786	Ranchi ward no 37	Ward 37	First	23.3538	85.2985	Free Roaming	Female	Adult	Entire	clinic(neutering)	Healthy	3 healthy condition	1
Jan	2015-01-09	30/12/1899 00:00:00	2015-01-09	Jharkhand	Ranchi	SauravRanchi	Ranchi Vaccinations	R-090115103626-112-730	Ranchi ward no 37	Ward 37	First	23.354	85.2889	Free Roaming	Male	Adult	Entire	clinic(neutering)	Healthy	3 healthy condition	1
Jan	2015-01-09	30/12/1899 00:00:00	2015-01-09	Jharkhand	Ranchi	SauravRanchi	Ranchi Vaccinations	R-090115074644-112-648	Ranchi ward no 37	Ward 37	First	23.3542	85.2993	Free Roaming	Female	Adult	Entire	clinic(neutering)	Healthy	3 healthy condition	1
Jan	2015-01-09	30/12/1899 00:00:00	2015-01-09	Jharkhand	Ranchi	SauravRanchi	Ranchi Vaccinations	R-090115101526-112-717	Ranchi ward no 37	Ward 37	First	23.3545	85.2873	Free Roaming	Female	Adult	Entire	clinic(neutering)	Healthy	3 healthy condition	1
Jan	2015-01-09	30/12/1899 00:00:00	2015-01-09	Jharkhand	Ranchi	SauravRanchi	Ranchi Vaccinations	R-090115101950-112-720	Ranchi ward no 37	Ward 37	First	23.3547	85.2877	Free Roaming	Female	Adult	Entire	clinic(neutering)	Healthy	3 healthy condition	1
Jan	2015-01-09	30/12/1899 00:00:00	2015-01-09	Jharkhand	Ranchi	SauravRanchi	Ranchi Vaccinations	R-090115104330-112-732	Ranchi ward no 37	Ward 37	Po	23.3537	85.2889	Owner Present	Male	Puppy	Entire	clinic(treatment)	Healthy	1 emaciated	1
Jan	2015-01-09	30/12/1899 00:00:00	2015-01-09	Jharkhand	Ranchi	SauravRanchi	Ranchi Vaccinations	R-090115080824-112-658	Ranchi ward no 37	Ward 37	First	23.3506	85.296	Free Roaming	Male	Adult	Entire	marked and released	Healthy	3 healthy condition	1
Jan	2015-01-09	30/12/1899 00:00:00	2015-01-09	Jharkhand	Ranchi	SauravRanchi	Ranchi Vaccinations	R-090115123059-112-760	Ranchi ward no 37	Ward 37	First	23.3513	85.2934	Free Roaming	Male	Puppy	Entire	marked and released	Healthy	3 healthy condition	1
Jan	2015-01-09	30/12/1899 00:00:00	2015-01-09	Jharkhand	Ranchi	SauravRanchi	Ranchi Vaccinations	R-090115085128-112-679	Ranchi ward no 37	Ward 37	First	23.3514	85.2907	Free Roaming	Female	Puppy	Entire	marked and released	Healthy	3 healthy condition	1
Jan	2015-01-09	30/12/1899 00:00:00	2015-01-09	Jharkhand	Ranchi	SauravRanchi	Ranchi Vaccinations	R-090115085113-112-678	Ranchi ward no 37	Ward 37	First	23.3514	85.2907	Free Roaming	Male	Puppy	Entire	marked and released	Healthy	3 healthy condition	1
Jan	2015-01-09	30/12/1899 00:00:00	2015-01-09	Jharkhand	Ranchi	SauravRanchi	Ranchi Vaccinations	R-090115085148-112-680	Ranchi ward no 37	Ward 37	First	23.3514	85.2907	Free Roaming	Male	Puppy	Entire	marked and released	Healthy	3 healthy condition	1
Jan	2015-01-09	30/12/1899 00:00:00	2015-01-09	Jharkhand	Ranchi	SauravRanchi	Ranchi Vaccinations	R-090115090302-112-684	Ranchi ward no 37	Ward 37	First	23.3517	85.29	Free Roaming	Male	Puppy	Entire	marked and released	Healthy	3 healthy condition	1
Jan	2015-01-09	30/12/1899 00:00:00	2015-01-09	Jharkhand	Ranchi	SauravRanchi	Ranchi Vaccinations	R-090115090216-112-682	Ranchi ward no 37	Ward 37	First	23.3517	85.29	Free Roaming	Female	Puppy	Entire	marked and released	Healthy	3 healthy condition	1
Jan	2015-01-09	30/12/1899 00:00:00	2015-01-09	Jharkhand	Ranchi	SauravRanchi	Ranchi Vaccinations	R-090115090233-112-683	Ranchi ward no 37	Ward 37	First	23.3517	85.29	Free Roaming	Male	Puppy	Entire	marked and released	Healthy	3 healthy condition	1
Jan	2015-01-09	30/12/1899 00:00:00	2015-01-09	Jharkhand	Ranchi	SauravRanchi	Ranchi Vaccinations	R-090115090510-112-686	Ranchi ward no 37	Ward 37	First	23.3518	85.2898	Free Roaming	Male	Puppy	Entire	marked and released	Healthy	3 healthy condition	1
Jan	2015-01-09	30/12/1899 00:00:00	2015-01-09	Jharkhand	Ranchi	SauravRanchi	Ranchi Vaccinations	R-090115123413-112-761	Ranchi ward no 37	Ward 37	First	23.3521	85.2936	Free Roaming	Female	Puppy	Entire	marked and released	Healthy	3 healthy condition	1
Jan	2015-01-09	30/12/1899 00:00:00	2015-01-09	Jharkhand	Ranchi	SauravRanchi	Ranchi Vaccinations	R-090115123506-112-763	Ranchi ward no 37	Ward 37	First	23.3521	85.2936	Free Roaming	Female	Puppy	Entire	marked and released	Healthy	3 healthy condition	1
Jan	2015-01-09	30/12/1899 00:00:00	2015-01-09	Jharkhand	Ranchi	SauravRanchi	Ranchi Vaccinations	R-090115091422-112-689	Ranchi ward no 37	Ward 37	First	23.3525	85.2888	Free Roaming	Male	Adult	Entire	marked and released	Healthy	3 healthy condition	1
Jan	2015-01-09	30/12/1899 00:00:00	2015-01-09	Jharkhand	Ranchi	SauravRanchi	Ranchi Vaccinations	R-090115132741-112-791	Ranchi ward no 37	Ward 37	First	23.3533	85.2981	Free Roaming	Male	Adult	Entire	marked and released	Healthy	3 healthy condition	1
Jan	2015-01-09	30/12/1899 00:00:00	2015-01-09	Jharkhand	Ranchi	SauravRanchi	Ranchi Vaccinations	R-090115092540-112-695	Ranchi ward no 37	Ward 37	First	23.3533	85.2876	Owner Present	Male	Puppy	Entire	marked and released	Healthy	3 healthy condition	1
Jan	2015-01-09	30/12/1899 00:00:00	2015-01-09	Jharkhand	Ranchi	SauravRanchi	Ranchi Vaccinations	R-090115095018-112-706	Ranchi ward no 37	Ward 37	First	23.3535	85.2871	Free Roaming	Male	Puppy	Entire	marked and released	Healthy	3 healthy condition	1
Jan	2015-01-09	30/12/1899 00:00:00	2015-01-09	Jharkhand	Ranchi	SauravRanchi	Ranchi Vaccinations	R-090115095053-112-707	Ranchi ward no 37	Ward 37	First	23.3535	85.2871	Free Roaming	Male	Puppy	Entire	marked and released	Healthy	3 healthy condition	1
Jan	2015-01-09	30/12/1899 00:00:00	2015-01-09	Jharkhand	Ranchi	SauravRanchi	Ranchi Vaccinations	R-090115095128-112-708	Ranchi ward no 37	Ward 37	First	23.3535	85.2871	Free Roaming	Female	Puppy	Entire	marked and released	Healthy	3 healthy condition	1
Jan	2015-01-09	30/12/1899 00:00:00	2015-01-09	Jharkhand	Ranchi	SauravRanchi	Ranchi Vaccinations	R-090115092742-112-696	Ranchi ward no 37	Ward 37	First	23.3539	85.2877	Free Roaming	Male	Puppy	Entire	marked and released	Healthy	3 healthy condition	1
Jan	2015-01-09	30/12/1899 00:00:00	2015-01-09	Jharkhand	Ranchi	SauravRanchi	Ranchi Vaccinations	R-090115095639-112-712	Ranchi ward no 37	Ward 37	First	23.354	85.2861	Free Roaming	Male	Puppy	Entire	marked and released	Healthy	3 healthy condition	1
Jan	2015-01-09	30/12/1899 00:00:00	2015-01-09	Jharkhand	Ranchi	SauravRanchi	Ranchi Vaccinations	R-090115103821-112-731	Ranchi ward no 37	Ward 37	First	23.3541	85.289	Free Roaming	Female	Puppy	Entire	marked and released	Healthy	3 healthy condition	1
Jan	2015-01-09	30/12/1899 00:00:00	2015-01-09	Jharkhand	Ranchi	SauravRanchi	Ranchi Vaccinations	R-090115093202-112-699	Ranchi ward no 37	Ward 37	First	23.3542	85.2875	Free Roaming	Male	Adult	Entire	marked and released	Healthy	3 healthy condition	1
Jan	2015-01-09	30/12/1899 00:00:00	2015-01-09	Jharkhand	Ranchi	SauravRanchi	Ranchi Vaccinations	R-090115113905-112-743	Ranchi ward no 37	Ward 37	First	23.3542	85.288	Free Roaming	Male	Puppy	Entire	marked and released	Healthy	3 healthy condition	1
Jan	2015-01-09	30/12/1899 00:00:00	2015-01-09	Jharkhand	Ranchi	SauravRanchi	Ranchi Vaccinations	R-090115113825-112-742	Ranchi ward no 37	Ward 37	First	23.3542	85.288	Free Roaming	Female	Puppy	Entire	marked and released	Healthy	3 healthy condition	1
Jan	2015-01-09	30/12/1899 00:00:00	2015-01-09	Jharkhand	Ranchi	SauravRanchi	Ranchi Vaccinations	R-090115113747-112-741	Ranchi ward no 37	Ward 37	First	23.3542	85.288	Free Roaming	Female	Puppy	Entire	marked and released	Healthy	3 healthy condition	1
Jan	2015-01-09	30/12/1899 00:00:00	2015-01-09	Jharkhand	Ranchi	SauravRanchi	Ranchi Vaccinations	R-090115093140-112-698	Ranchi ward no 37	Ward 37	First	23.3542	85.2874	Free Roaming	Female	Puppy	Entire	marked and released	Healthy	3 healthy condition	1
Jan	2015-01-09	30/12/1899 00:00:00	2015-01-09	Jharkhand	Ranchi	SauravRanchi	Ranchi Vaccinations	R-090115103407-112-729	Ranchi ward no 37	Ward 37	First	23.3543	85.289	Free Roaming	Female	Puppy	Entire	marked and released	Healthy	3 healthy condition	1
Jan	2015-01-09	30/12/1899 00:00:00	2015-01-09	Jharkhand	Ranchi	SauravRanchi	Ranchi Vaccinations	R-090115103343-112-728	Ranchi ward no 37	Ward 37	First	23.3543	85.2891	Owner Present	Male	Puppy	Entire	marked and released	Healthy	3 healthy condition	1
Jan	2015-01-09	30/12/1899 00:00:00	2015-01-09	Jharkhand	Ranchi	SauravRanchi	Ranchi Vaccinations	R-090115101613-112-718	Ranchi ward no 37	Ward 37	First	23.3543	85.2877	Owner Present	Male	Adult	Entire	marked and released	Healthy	3 healthy condition	1
Jan	2015-01-09	30/12/1899 00:00:00	2015-01-09	Jharkhand	Ranchi	SauravRanchi	Ranchi Vaccinations	R-090115103103-112-727	Ranchi ward no 37	Ward 37	First	23.3544	85.2887	Owner Present	Male	Puppy	Entire	marked and released	Healthy	3 healthy condition	1
Jan	2015-01-09	30/12/1899 00:00:00	2015-01-09	Jharkhand	Ranchi	SauravRanchi	Ranchi Vaccinations	R-090115095947-112-714	Ranchi ward no 37	Ward 37	First	23.3545	85.2861	Free Roaming	Male	Puppy	Entire	marked and released	Healthy	3 healthy condition	1
Jan	2015-01-09	30/12/1899 00:00:00	2015-01-09	Jharkhand	Ranchi	SauravRanchi	Ranchi Vaccinations	R-090115114634-112-744	Ranchi ward no 37	Ward 37	First	23.3546	85.289	Free Roaming	Male	Puppy	Entire	marked and released	Healthy	3 healthy condition	1
Jan	2015-01-09	30/12/1899 00:00:00	2015-01-09	Jharkhand	Ranchi	SauravRanchi	Ranchi Vaccinations	R-090115101357-112-716	Ranchi ward no 37	Ward 37	First	23.3546	85.2871	Free Roaming	Male	Puppy	Entire	marked and released	Healthy	3 healthy condition	1
Jan	2015-01-09	30/12/1899 00:00:00	2015-01-09	Jharkhand	Ranchi	SauravRanchi	Ranchi Vaccinations	R-090115101934-112-719	Ranchi ward no 37	Ward 37	First	23.3547	85.2877	Owner Present	Male	Adult	Entire	marked and released	Healthy	3 healthy condition	1
Jan	2015-01-09	30/12/1899 00:00:00	2015-01-09	Jharkhand	Ranchi	SauravRanchi	Ranchi Vaccinations	R-090115102637-112-722	Ranchi ward no 37	Ward 37	First	23.3547	85.288	Owner Present	Male	Adult	Entire	marked and released	Healthy	3 healthy condition	1
Jan	2015-01-09	30/12/1899 00:00:00	2015-01-09	Jharkhand	Ranchi	SauravRanchi	Ranchi Vaccinations	R-090115102714-112-723	Ranchi ward no 37	Ward 37	First	23.3547	85.288	Owner Present	Male	Adult	Entire	marked and released	Healthy	3 healthy condition	1
Jan	2015-01-09	30/12/1899 00:00:00	2015-01-09	Jharkhand	Ranchi	SauravRanchi	Ranchi Vaccinations	R-090115102900-112-724	Ranchi ward no 37	Ward 37	First	23.3547	85.2883	Owner Present	Male	Adult	Entire	marked and released	Healthy	3 healthy condition	1
Jan	2015-01-09	30/12/1899 00:00:00	2015-01-09	Jharkhand	Ranchi	SauravRanchi	Ranchi Vaccinations	R-090115102942-112-725	Ranchi ward no 37	Ward 37	First	23.3547	85.2886	Free Roaming	Female	Puppy	Entire	marked and released	Healthy	3 healthy condition	1
Jan	2015-01-09	30/12/1899 00:00:00	2015-01-09	Jharkhand	Ranchi	SauravRanchi	Ranchi Vaccinations	R-090115093541-112-702	Ranchi ward no 37	Ward 37	First	23.3549	85.2879	Free Roaming	Male	Adult	Entire	marked and released	Healthy	3 healthy condition	1
Jan	2015-01-09	30/12/1899 00:00:00	2015-01-09	Jharkhand	Ranchi	SauravRanchi	Ranchi Vaccinations	R-090115124528-112-767	Ranchi ward no 37	Ward 37	First	23.3504	85.2971	Free Roaming	Male	Adult	Neutered	marked and released	Healthy	3 healthy condition	1
Jan	2015-01-09	30/12/1899 00:00:00	2015-01-09	Jharkhand	Ranchi	SauravRanchi	Ranchi Vaccinations	R-090115124545-112-768	Ranchi ward no 37	Ward 37	First	23.3504	85.2971	Free Roaming	Male	Adult	Neutered	marked and released	Healthy	3 healthy condition	1
Jan	2015-01-09	30/12/1899 00:00:00	2015-01-09	Jharkhand	Ranchi	SauravRanchi	Ranchi Vaccinations	R-090115081635-112-660	Ranchi ward no 37	Ward 37	First	23.3505	85.2944	Free Roaming	Female	Adult	Neutered	marked and released	Healthy	3 healthy condition	1
Jan	2015-01-09	30/12/1899 00:00:00	2015-01-09	Jharkhand	Ranchi	SauravRanchi	Ranchi Vaccinations	R-090115080805-112-657	Ranchi ward no 37	Ward 37	First	23.3506	85.296	Free Roaming	Male	Adult	Neutered	marked and released	Healthy	3 healthy condition	1
Jan	2015-01-09	30/12/1899 00:00:00	2015-01-09	Jharkhand	Ranchi	SauravRanchi	Ranchi Vaccinations	R-090115080905-112-659	Ranchi ward no 37	Ward 37	First	23.3506	85.296	Free Roaming	Male	Adult	Neutered	marked and released	Healthy	3 healthy condition	1
Jan	2015-01-09	30/12/1899 00:00:00	2015-01-09	Jharkhand	Ranchi	SauravRanchi	Ranchi Vaccinations	R-090115125844-112-774	Ranchi ward no 37	Ward 37	First	23.3506	85.2977	Free Roaming	Male	Adult	Neutered	marked and released	Healthy	3 healthy condition	1
Jan	2015-01-09	30/12/1899 00:00:00	2015-01-09	Jharkhand	Ranchi	SauravRanchi	Ranchi Vaccinations	R-090115130213-112-777	Ranchi ward no 37	Ward 37	First	23.3506	85.2978	Free Roaming	Female	Adult	Neutered	marked and released	Healthy	3 healthy condition	1
Jan	2015-01-09	30/12/1899 00:00:00	2015-01-09	Jharkhand	Ranchi	SauravRanchi	Ranchi Vaccinations	R-090115130229-112-778	Ranchi ward no 37	Ward 37	First	23.3506	85.2978	Free Roaming	Female	Adult	Neutered	marked and released	Healthy	3 healthy condition	1
Jan	2015-01-09	30/12/1899 00:00:00	2015-01-09	Jharkhand	Ranchi	SauravRanchi	Ranchi Vaccinations	R-090115130009-112-776	Ranchi ward no 37	Ward 37	First	23.3507	85.2979	Free Roaming	Female	Adult	Neutered	marked and released	Healthy	3 healthy condition	1
Jan	2015-01-09	30/12/1899 00:00:00	2015-01-09	Jharkhand	Ranchi	SauravRanchi	Ranchi Vaccinations	R-090115125912-112-775	Ranchi ward no 37	Ward 37	First	23.3507	85.2979	Free Roaming	Male	Adult	Neutered	marked and released	Healthy	3 healthy condition	1
Jan	2015-01-09	30/12/1899 00:00:00	2015-01-09	Jharkhand	Ranchi	SauravRanchi	Ranchi Vaccinations	R-090115083556-112-669	Ranchi ward no 37	Ward 37	First	23.3507	85.294	Free Roaming	Female	Adult	Neutered	marked and released	Healthy	3 healthy condition	1
Jan	2015-01-09	30/12/1899 00:00:00	2015-01-09	Jharkhand	Ranchi	SauravRanchi	Ranchi Vaccinations	R-090115081903-112-661	Ranchi ward no 37	Ward 37	First	23.3507	85.2929	Free Roaming	Male	Adult	Neutered	marked and released	Healthy	1 emaciated	1
Jan	2015-01-09	30/12/1899 00:00:00	2015-01-09	Jharkhand	Ranchi	SauravRanchi	Ranchi Vaccinations	R-090115121555-112-756	Ranchi ward no 37	Ward 37	First	23.3508	85.2927	Free Roaming	Female	Adult	Neutered	marked and released	Healthy	3 healthy condition	1
Jan	2015-01-09	30/12/1899 00:00:00	2015-01-09	Jharkhand	Ranchi	SauravRanchi	Ranchi Vaccinations	R-090115125627-112-773	Ranchi ward no 37	Ward 37	First	23.3509	85.2978	Free Roaming	Male	Adult	Neutered	marked and released	Healthy	3 healthy condition	1
Jan	2015-01-09	30/12/1899 00:00:00	2015-01-09	Jharkhand	Ranchi	SauravRanchi	Ranchi Vaccinations	R-090115125348-112-772	Ranchi ward no 37	Ward 37	First	23.3509	85.2978	Free Roaming	Female	Adult	Neutered	marked and released	Healthy	3 healthy condition	1
Jan	2015-01-09	30/12/1899 00:00:00	2015-01-09	Jharkhand	Ranchi	SauravRanchi	Ranchi Vaccinations	R-090115083534-112-668	Ranchi ward no 37	Ward 37	First	23.351	85.294	Free Roaming	Male	Adult	Neutered	marked and released	Healthy	3 healthy condition	1
Jan	2015-01-09	30/12/1899 00:00:00	2015-01-09	Jharkhand	Ranchi	SauravRanchi	Ranchi Vaccinations	R-090115081926-112-662	Ranchi ward no 37	Ward 37	First	23.351	85.2929	Free Roaming	Male	Adult	Neutered	marked and released	Healthy	3 healthy condition	1
Jan	2015-01-09	30/12/1899 00:00:00	2015-01-09	Jharkhand	Ranchi	SauravRanchi	Ranchi Vaccinations	R-090115080652-112-656	Ranchi ward no 37	Ward 37	First	23.351	85.2963	Free Roaming	Male	Adult	Neutered	marked and released	Healthy	3 healthy condition	1
Jan	2015-01-09	30/12/1899 00:00:00	2015-01-09	Jharkhand	Ranchi	SauravRanchi	Ranchi Vaccinations	R-090115082440-112-663	Ranchi ward no 37	Ward 37	First	23.3511	85.2922	Free Roaming	Male	Adult	Neutered	marked and released	Healthy	3 healthy condition	1
Jan	2015-01-09	30/12/1899 00:00:00	2015-01-09	Jharkhand	Ranchi	SauravRanchi	Ranchi Vaccinations	R-090115080513-112-655	Ranchi ward no 37	Ward 37	First	23.3511	85.2963	Free Roaming	Female	Adult	Neutered	marked and released	Healthy	3 healthy condition	1
Jan	2015-01-09	30/12/1899 00:00:00	2015-01-09	Jharkhand	Ranchi	SauravRanchi	Ranchi Vaccinations	R-090115122917-112-758	Ranchi ward no 37	Ward 37	First	23.3513	85.2934	Free Roaming	Male	Adult	Neutered	marked and released	Healthy	3 healthy condition	1
Jan	2015-01-09	30/12/1899 00:00:00	2015-01-09	Jharkhand	Ranchi	SauravRanchi	Ranchi Vaccinations	R-090115122901-112-757	Ranchi ward no 37	Ward 37	First	23.3513	85.2934	Free Roaming	Male	Adult	Neutered	marked and released	Healthy	3 healthy condition	1
Jan	2015-01-09	30/12/1899 00:00:00	2015-01-09	Jharkhand	Ranchi	SauravRanchi	Ranchi Vaccinations	R-090115082520-112-664	Ranchi ward no 37	Ward 37	First	23.3515	85.2923	Free Roaming	Female	Adult	Neutered	marked and released	Healthy	3 healthy condition	1
Jan	2015-01-09	30/12/1899 00:00:00	2015-01-09	Jharkhand	Ranchi	SauravRanchi	Ranchi Vaccinations	R-090115082610-112-666	Ranchi ward no 37	Ward 37	First	23.3517	85.2922	Free Roaming	Male	Adult	Neutered	marked and released	Healthy	3 healthy condition	1
Jan	2015-01-09	30/12/1899 00:00:00	2015-01-09	Jharkhand	Ranchi	SauravRanchi	Ranchi Vaccinations	R-090115123634-112-765	Ranchi ward no 37	Ward 37	First	23.3517	85.2939	Free Roaming	Male	Adult	Neutered	marked and released	Healthy	3 healthy condition	1
Jan	2015-01-09	30/12/1899 00:00:00	2015-01-09	Jharkhand	Ranchi	SauravRanchi	Ranchi Vaccinations	R-090115090356-112-685	Ranchi ward no 37	Ward 37	First	23.3517	85.29	Free Roaming	Female	Adult	Neutered	marked and released	Healthy	3 healthy condition	1
Jan	2015-01-09	30/12/1899 00:00:00	2015-01-09	Jharkhand	Ranchi	SauravRanchi	Ranchi Vaccinations	R-090115082545-112-665	Ranchi ward no 37	Ward 37	First	23.3517	85.2922	Free Roaming	Female	Adult	Neutered	marked and released	Healthy	3 healthy condition	1
Jan	2015-01-09	30/12/1899 00:00:00	2015-01-09	Jharkhand	Ranchi	SauravRanchi	Ranchi Vaccinations	R-090115082825-112-667	Ranchi ward no 37	Ward 37	First	23.3518	85.2926	Free Roaming	Female	Adult	Neutered	marked and released	Healthy	3 healthy condition	1
Jan	2015-01-09	30/12/1899 00:00:00	2015-01-09	Jharkhand	Ranchi	SauravRanchi	Ranchi Vaccinations	R-090115133828-112-803	Ranchi ward no 37	Ward 37	First	23.3519	85.2957	Free Roaming	Female	Adult	Neutered	marked and released	Healthy	3 healthy condition	1
Jan	2015-01-09	30/12/1899 00:00:00	2015-01-09	Jharkhand	Ranchi	SauravRanchi	Ranchi Vaccinations	R-090115134344-112-805	Ranchi ward no 37	Ward 37	First	23.3519	85.2953	Free Roaming	Female	Adult	Neutered	marked and released	Healthy	3 healthy condition	1
Jan	2015-01-09	30/12/1899 00:00:00	2015-01-09	Jharkhand	Ranchi	SauravRanchi	Ranchi Vaccinations	R-090115134413-112-807	Ranchi ward no 37	Ward 37	First	23.3519	85.2953	Free Roaming	Male	Adult	Neutered	marked and released	Healthy	3 healthy condition	1
Jan	2015-01-09	30/12/1899 00:00:00	2015-01-09	Jharkhand	Ranchi	SauravRanchi	Ranchi Vaccinations	R-090115134359-112-806	Ranchi ward no 37	Ward 37	First	23.3519	85.2953	Free Roaming	Female	Adult	Neutered	marked and released	Healthy	3 healthy condition	1
Jan	2015-01-09	30/12/1899 00:00:00	2015-01-09	Jharkhand	Ranchi	SauravRanchi	Ranchi Vaccinations	R-090115134427-112-808	Ranchi ward no 37	Ward 37	First	23.3519	85.2953	Free Roaming	Male	Adult	Neutered	marked and released	Healthy	3 healthy condition	1
Jan	2015-01-09	30/12/1899 00:00:00	2015-01-09	Jharkhand	Ranchi	SauravRanchi	Ranchi Vaccinations	R-090115080202-112-653	Ranchi ward no 37	Ward 37	First	23.352	85.2966	Free Roaming	Female	Adult	Neutered	marked and released	Healthy	3 healthy condition	1
Jan	2015-01-09	30/12/1899 00:00:00	2015-01-09	Jharkhand	Ranchi	SauravRanchi	Ranchi Vaccinations	R-090115080224-112-654	Ranchi ward no 37	Ward 37	First	23.352	85.2966	Free Roaming	Male	Adult	Neutered	marked and released	Healthy	3 healthy condition	1
Jan	2015-01-09	30/12/1899 00:00:00	2015-01-09	Jharkhand	Ranchi	SauravRanchi	Ranchi Vaccinations	R-090115123437-112-762	Ranchi ward no 37	Ward 37	First	23.3521	85.2936	Free Roaming	Female	Adult	Neutered	marked and released	Healthy	3 healthy condition	2
Jan	2015-01-09	30/12/1899 00:00:00	2015-01-09	Jharkhand	Ranchi	SauravRanchi	Ranchi Vaccinations	R-090115091015-112-687	Ranchi ward no 37	Ward 37	First	23.3521	85.2896	Free Roaming	Female	Adult	Neutered	marked and released	Healthy	3 healthy condition	1
Jan	2015-01-09	30/12/1899 00:00:00	2015-01-09	Jharkhand	Ranchi	SauravRanchi	Ranchi Vaccinations	R-090115111301-112-733	Ranchi ward no 37	Ward 37	First	23.3524	85.2887	Free Roaming	Male	Adult	Neutered	marked and released	Healthy	3 healthy condition	1
Jan	2015-01-09	30/12/1899 00:00:00	2015-01-09	Jharkhand	Ranchi	SauravRanchi	Ranchi Vaccinations	R-090115111549-112-735	Ranchi ward no 37	Ward 37	First	23.3525	85.2884	Free Roaming	Male	Adult	Neutered	marked and released	Healthy	3 healthy condition	1
Jan	2015-01-09	30/12/1899 00:00:00	2015-01-09	Jharkhand	Ranchi	SauravRanchi	Ranchi Vaccinations	R-090115091408-112-688	Ranchi ward no 37	Ward 37	First	23.3525	85.2888	Free Roaming	Male	Adult	Neutered	marked and released	Healthy	3 healthy condition	1
Jan	2015-01-09	30/12/1899 00:00:00	2015-01-09	Jharkhand	Ranchi	SauravRanchi	Ranchi Vaccinations	R-090115091440-112-690	Ranchi ward no 37	Ward 37	First	23.3525	85.2888	Free Roaming	Male	Adult	Neutered	marked and released	Healthy	3 healthy condition	1
Jan	2015-01-09	30/12/1899 00:00:00	2015-01-09	Jharkhand	Ranchi	SauravRanchi	Ranchi Vaccinations	R-090115130826-112-779	Ranchi ward no 37	Ward 37	First	23.3526	85.2987	Free Roaming	Female	Adult	Neutered	marked and released	Healthy	3 healthy condition	1
Jan	2015-01-09	30/12/1899 00:00:00	2015-01-09	Jharkhand	Ranchi	SauravRanchi	Ranchi Vaccinations	R-090115092247-112-693	Ranchi ward no 37	Ward 37	First	23.3527	85.288	Owner Present	Female	Adult	Neutered	marked and released	Healthy	3 healthy condition	1
Jan	2015-01-09	30/12/1899 00:00:00	2015-01-09	Jharkhand	Ranchi	SauravRanchi	Ranchi Vaccinations	R-090115133042-112-801	Ranchi ward no 37	Ward 37	First	23.3528	85.2977	Free Roaming	Female	Adult	Neutered	marked and released	Healthy	3 healthy condition	1
Jan	2015-01-09	30/12/1899 00:00:00	2015-01-09	Jharkhand	Ranchi	SauravRanchi	Ranchi Vaccinations	R-090115131306-112-781	Ranchi ward no 37	Ward 37	First	23.353	85.2989	Free Roaming	Female	Adult	Neutered	marked and released	Healthy	3 healthy condition	1
Jan	2015-01-09	30/12/1899 00:00:00	2015-01-09	Jharkhand	Ranchi	SauravRanchi	Ranchi Vaccinations	R-090115092510-112-694	Ranchi ward no 37	Ward 37	First	23.3533	85.2876	Free Roaming	Female	Adult	Neutered	marked and released	Healthy	3 healthy condition	1
Jan	2015-01-09	30/12/1899 00:00:00	2015-01-09	Jharkhand	Ranchi	SauravRanchi	Ranchi Vaccinations	R-090115075328-112-652	Ranchi ward no 37	Ward 37	First	23.3535	85.2982	Free Roaming	Female	Adult	Neutered	marked and released	Healthy	3 healthy condition	1
Jan	2015-01-09	30/12/1899 00:00:00	2015-01-09	Jharkhand	Ranchi	SauravRanchi	Ranchi Vaccinations	R-090115095143-112-709	Ranchi ward no 37	Ward 37	First	23.3535	85.2871	Free Roaming	Male	Adult	Neutered	marked and released	Healthy	3 healthy condition	1
Jan	2015-01-09	30/12/1899 00:00:00	2015-01-09	Jharkhand	Ranchi	SauravRanchi	Ranchi Vaccinations	R-090115094733-112-705	Ranchi ward no 37	Ward 37	First	23.3535	85.2875	Free Roaming	Male	Adult	Neutered	marked and released	Healthy	3 healthy condition	1
Jan	2015-01-09	30/12/1899 00:00:00	2015-01-09	Jharkhand	Ranchi	SauravRanchi	Ranchi Vaccinations	R-090115095312-112-710	Ranchi ward no 37	Ward 37	First	23.3536	85.2865	Free Roaming	Male	Adult	Neutered	marked and released	Healthy	3 healthy condition	1
Jan	2015-01-09	30/12/1899 00:00:00	2015-01-09	Jharkhand	Ranchi	SauravRanchi	Ranchi Vaccinations	R-090115131422-112-782	Ranchi ward no 37	Ward 37	First	23.3537	85.2991	Free Roaming	Male	Adult	Neutered	marked and released	Healthy	3 healthy condition	1
Jan	2015-01-09	30/12/1899 00:00:00	2015-01-09	Jharkhand	Ranchi	SauravRanchi	Ranchi Vaccinations	R-090115132019-112-785	Ranchi ward no 37	Ward 37	First	23.3538	85.2985	Free Roaming	Male	Adult	Neutered	marked and released	Healthy	3 healthy condition	1
Jan	2015-01-09	30/12/1899 00:00:00	2015-01-09	Jharkhand	Ranchi	SauravRanchi	Ranchi Vaccinations	R-090115092756-112-697	Ranchi ward no 37	Ward 37	First	23.3539	85.2877	Free Roaming	Male	Adult	Neutered	marked and released	Healthy	3 healthy condition	1
Jan	2015-01-09	30/12/1899 00:00:00	2015-01-09	Jharkhand	Ranchi	SauravRanchi	Ranchi Vaccinations	R-090115095618-112-711	Ranchi ward no 37	Ward 37	First	23.354	85.2861	Free Roaming	Male	Adult	Neutered	marked and released	Healthy	3 healthy condition	1
Jan	2015-01-09	30/12/1899 00:00:00	2015-01-09	Jharkhand	Ranchi	SauravRanchi	Ranchi Vaccinations	R-090115074901-112-651	Ranchi ward no 37	Ward 37	First	23.3542	85.2992	Free Roaming	Female	Adult	Neutered	marked and released	Healthy	3 healthy condition	1
Jan	2015-01-09	30/12/1899 00:00:00	2015-01-09	Jharkhand	Ranchi	SauravRanchi	Ranchi Vaccinations	R-090115074801-112-649	Ranchi ward no 37	Ward 37	First	23.3542	85.2992	Free Roaming	Female	Adult	Neutered	marked and released	Healthy	3 healthy condition	1
Jan	2015-01-09	30/12/1899 00:00:00	2015-01-09	Jharkhand	Ranchi	SauravRanchi	Ranchi Vaccinations	R-090115074821-112-650	Ranchi ward no 37	Ward 37	First	23.3542	85.2992	Free Roaming	Male	Adult	Neutered	marked and released	Healthy	3 healthy condition	1
Jan	2015-01-09	30/12/1899 00:00:00	2015-01-09	Jharkhand	Ranchi	SauravRanchi	Ranchi Vaccinations	R-090115094044-112-703	Ranchi ward no 37	Ward 37	First	23.3543	85.2877	Free Roaming	Male	Adult	Neutered	marked and released	Healthy	3 healthy condition	1
Jan	2015-01-09	30/12/1899 00:00:00	2015-01-09	Jharkhand	Ranchi	SauravRanchi	Ranchi Vaccinations	R-090115113302-112-739	Ranchi ward no 37	Ward 37	First	23.3543	85.2879	Free Roaming	Male	Adult	Neutered	marked and released	Healthy	3 healthy condition	1
Jan	2015-01-09	30/12/1899 00:00:00	2015-01-09	Jharkhand	Ranchi	SauravRanchi	Ranchi Vaccinations	R-090115113553-112-740	Ranchi ward no 37	Ward 37	First	23.3543	85.2876	Free Roaming	Female	Adult	Neutered	marked and released	Healthy	3 healthy condition	1
Jan	2015-01-09	30/12/1899 00:00:00	2015-01-09	Jharkhand	Ranchi	SauravRanchi	Ranchi Vaccinations	R-090115113233-112-738	Ranchi ward no 37	Ward 37	First	23.3544	85.2878	Free Roaming	Male	Adult	Neutered	marked and released	Healthy	3 healthy condition	1
Jan	2015-01-09	30/12/1899 00:00:00	2015-01-09	Jharkhand	Ranchi	SauravRanchi	Ranchi Vaccinations	R-090115093236-112-700	Ranchi ward no 37	Ward 37	First	23.3544	85.2877	Free Roaming	Male	Adult	Neutered	marked and released	Healthy	3 healthy condition	1
Jan	2015-01-09	30/12/1899 00:00:00	2015-01-09	Jharkhand	Ranchi	SauravRanchi	Ranchi Vaccinations	R-090115131601-112-783	Ranchi ward no 37	Ward 37	First	23.3545	85.2994	Free Roaming	Male	Adult	Neutered	marked and released	Healthy	3 healthy condition	1
Jan	2015-01-09	30/12/1899 00:00:00	2015-01-09	Jharkhand	Ranchi	SauravRanchi	Ranchi Vaccinations	R-090115131625-112-784	Ranchi ward no 37	Ward 37	First	23.3545	85.2994	Free Roaming	Male	Adult	Neutered	marked and released	Healthy	3 healthy condition	1
Jan	2015-01-09	30/12/1899 00:00:00	2015-01-09	Jharkhand	Ranchi	SauravRanchi	Ranchi Vaccinations	R-090115095911-112-713	Ranchi ward no 37	Ward 37	First	23.3545	85.2861	Free Roaming	Male	Adult	Neutered	marked and released	Healthy	3 healthy condition	1
Jan	2015-01-09	30/12/1899 00:00:00	2015-01-09	Jharkhand	Ranchi	SauravRanchi	Ranchi Vaccinations	R-090115100028-112-715	Ranchi ward no 37	Ward 37	First	23.3545	85.2861	Free Roaming	Male	Adult	Neutered	marked and released	Healthy	3 healthy condition	1
Jan	2015-01-09	30/12/1899 00:00:00	2015-01-09	Jharkhand	Ranchi	SauravRanchi	Ranchi Vaccinations	R-090115102237-112-721	Ranchi ward no 37	Ward 37	First	23.3546	85.2878	Free Roaming	Male	Adult	Neutered	marked and released	Healthy	3 healthy condition	1
Jan	2015-01-09	30/12/1899 00:00:00	2015-01-09	Jharkhand	Ranchi	SauravRanchi	Ranchi Vaccinations	R-090115103010-112-726	Ranchi ward no 37	Ward 37	First	23.3547	85.2886	Free Roaming	Male	Adult	Neutered	marked and released	Healthy	3 healthy condition	1
Jan	2015-01-09	30/12/1899 00:00:00	2015-01-09	Jharkhand	Ranchi	SauravRanchi	Ranchi Vaccinations	R-090115093505-112-701	Ranchi ward no 37	Ward 37	First	23.3549	85.2882	Free Roaming	Male	Adult	Neutered	marked and released	Healthy	3 healthy condition	1
Jan	2015-01-09	30/12/1899 00:00:00	2015-01-09	Jharkhand	Ranchi	SauravRanchi	Ranchi Vaccinations	R-090115121237-112-755	Ranchi ward no 37	Ward 38	First	23.3509	85.2918	Free Roaming	Male	Adult	Entire	clinic(neutering)	Healthy	3 healthy condition	1
Jan	2015-01-09	30/12/1899 00:00:00	2015-01-09	Jharkhand	Ranchi	SauravRanchi	Ranchi Vaccinations	R-090115125056-112-770	Ranchi ward no 37	Ward 38	First	23.3501	85.2978	Owner Present	Female	Adult	Entire	marked and released	Healthy	3 healthy condition	1
Jan	2015-01-09	30/12/1899 00:00:00	2015-01-09	Jharkhand	Ranchi	SauravRanchi	Ranchi Vaccinations	R-090115120501-112-751	Ranchi ward no 37	Ward 38	First	23.3508	85.2905	Free Roaming	Female	Puppy	Entire	marked and released	Healthy	3 healthy condition	1
Jan	2015-01-09	30/12/1899 00:00:00	2015-01-09	Jharkhand	Ranchi	SauravRanchi	Ranchi Vaccinations	R-090115120126-112-749	Ranchi ward no 37	Ward 38	First	23.3508	85.2905	Free Roaming	Male	Puppy	Entire	marked and released	Healthy	3 healthy condition	1
Jan	2015-01-09	30/12/1899 00:00:00	2015-01-09	Jharkhand	Ranchi	SauravRanchi	Ranchi Vaccinations	R-090115115922-112-746	Ranchi ward no 37	Ward 38	First	23.3509	85.2905	Free Roaming	Female	Puppy	Entire	marked and released	Healthy	3 healthy condition	1
Jan	2015-01-09	30/12/1899 00:00:00	2015-01-09	Jharkhand	Ranchi	SauravRanchi	Ranchi Vaccinations	R-090115115949-112-747	Ranchi ward no 37	Ward 38	First	23.3509	85.2905	Free Roaming	Male	Puppy	Entire	marked and released	Healthy	3 healthy condition	1
Jan	2015-01-09	30/12/1899 00:00:00	2015-01-09	Jharkhand	Ranchi	SauravRanchi	Ranchi Vaccinations	R-090115120007-112-748	Ranchi ward no 37	Ward 38	First	23.3509	85.2905	Free Roaming	Male	Puppy	Entire	marked and released	Healthy	3 healthy condition	1
Jan	2015-01-09	30/12/1899 00:00:00	2015-01-09	Jharkhand	Ranchi	SauravRanchi	Ranchi Vaccinations	R-090115084554-112-672	Ranchi ward no 37	Ward 38	First	23.351	85.2912	Free Roaming	Male	Puppy	Entire	marked and released	Healthy	3 healthy condition	1
Jan	2015-01-09	30/12/1899 00:00:00	2015-01-09	Jharkhand	Ranchi	SauravRanchi	Ranchi Vaccinations	R-090115084528-112-671	Ranchi ward no 37	Ward 38	First	23.351	85.2912	Owner Present	Female	Adult	Entire	marked and released	Healthy	3 healthy condition	1
Jan	2015-01-09	30/12/1899 00:00:00	2015-01-09	Jharkhand	Ranchi	SauravRanchi	Ranchi Vaccinations	R-090115084817-112-675	Ranchi ward no 37	Ward 38	First	23.3512	85.2907	Free Roaming	Female	Puppy	Entire	marked and released	Healthy	3 healthy condition	1
Jan	2015-01-09	30/12/1899 00:00:00	2015-01-09	Jharkhand	Ranchi	SauravRanchi	Ranchi Vaccinations	R-090115084755-112-674	Ranchi ward no 37	Ward 38	First	23.3512	85.2907	Free Roaming	Male	Puppy	Entire	marked and released	Healthy	3 healthy condition	1
Jan	2015-01-09	30/12/1899 00:00:00	2015-01-09	Jharkhand	Ranchi	SauravRanchi	Ranchi Vaccinations	R-090115084833-112-676	Ranchi ward no 37	Ward 38	First	23.3512	85.2907	Free Roaming	Male	Puppy	Entire	marked and released	Healthy	3 healthy condition	1
Jan	2015-01-09	30/12/1899 00:00:00	2015-01-09	Jharkhand	Ranchi	SauravRanchi	Ranchi Vaccinations	R-090115084729-112-673	Ranchi ward no 37	Ward 38	First	23.3512	85.2907	Free Roaming	Male	Puppy	Entire	marked and released	Healthy	3 healthy condition	1
Jan	2015-01-09	30/12/1899 00:00:00	2015-01-09	Jharkhand	Ranchi	SauravRanchi	Ranchi Vaccinations	R-090115090007-112-681	Ranchi ward no 37	Ward 38	First	23.3515	85.29	Free Roaming	Female	Puppy	Entire	marked and released	Healthy	3 healthy condition	1
Jan	2015-01-09	30/12/1899 00:00:00	2015-01-09	Jharkhand	Ranchi	SauravRanchi	Ranchi Vaccinations	R-090115124751-112-769	Ranchi ward no 37	Ward 38	First	23.3501	85.2978	Free Roaming	Male	Adult	Neutered	marked and released	Healthy	1 emaciated	1
Jan	2015-01-09	30/12/1899 00:00:00	2015-01-09	Jharkhand	Ranchi	SauravRanchi	Ranchi Vaccinations	R-090115124157-112-766	Ranchi ward no 37	Ward 38	First	23.3504	85.296	Free Roaming	Male	Adult	Neutered	marked and released	Healthy	3 healthy condition	1
Jan	2015-01-09	30/12/1899 00:00:00	2015-01-09	Jharkhand	Ranchi	SauravRanchi	Ranchi Vaccinations	R-090115120415-112-750	Ranchi ward no 37	Ward 38	First	23.3508	85.2905	Free Roaming	Female	Adult	Neutered	marked and released	Healthy	3 healthy condition	1
Jan	2015-01-09	30/12/1899 00:00:00	2015-01-09	Jharkhand	Ranchi	SauravRanchi	Ranchi Vaccinations	R-090115120617-112-752	Ranchi ward no 37	Ward 38	First	23.3508	85.2906	Free Roaming	Male	Adult	Neutered	marked and released	Healthy	3 healthy condition	1
Jan	2015-01-09	30/12/1899 00:00:00	2015-01-09	Jharkhand	Ranchi	SauravRanchi	Ranchi Vaccinations	R-090115121108-112-754	Ranchi ward no 37	Ward 38	First	23.3509	85.2913	Free Roaming	Male	Adult	Neutered	marked and released	Healthy	3 healthy condition	1
Jan	2015-01-09	30/12/1899 00:00:00	2015-01-09	Jharkhand	Ranchi	SauravRanchi	Ranchi Vaccinations	R-090115084429-112-670	Ranchi ward no 37	Ward 38	First	23.351	85.2913	Free Roaming	Male	Adult	Neutered	marked and released	Healthy	3 healthy condition	1
Jan	2015-01-09	30/12/1899 00:00:00	2015-01-09	Jharkhand	Ranchi	SauravRanchi	Ranchi Vaccinations	R-090115115721-112-745	Ranchi ward no 37	Ward 38	First	23.351	85.2906	Free Roaming	Female	Adult	Neutered	marked and released	Healthy	3 healthy condition	1
Jan	2015-01-09	30/12/1899 00:00:00	2015-01-09	Jharkhand	Ranchi	SauravRanchi	Ranchi Vaccinations	R-090115084852-112-677	Ranchi ward no 37	Ward 38	First	23.3512	85.2907	Free Roaming	Male	Adult	Neutered	marked and released	Healthy	3 healthy condition	1
Jan	2015-01-09	30/12/1899 00:00:00	2015-01-09	Jharkhand	Ranchi	SauravRanchi	Ranchi Vaccinations	R-090115111947-112-737	Ranchi ward no 37	Ward 38	First	23.352	85.2881	Free Roaming	Male	Adult	Neutered	marked and released	Healthy	3 healthy condition	1
Jan	2015-01-09	30/12/1899 00:00:00	2015-01-09	Jharkhand	Ranchi	SauravRanchi	Ranchi Vaccinations	R-090115111904-112-736	Ranchi ward no 37	Ward 38	First	23.3523	85.2882	Free Roaming	Male	Adult	Neutered	marked and released	Healthy	3 healthy condition	1
Jan	2015-01-09	30/12/1899 00:00:00	2015-01-09	Jharkhand	Ranchi	SauravRanchi	Ranchi Vaccinations	R-090115092027-112-691	Ranchi ward no 37	Ward 38	First	23.3526	85.288	Free Roaming	Male	Adult	Neutered	marked and released	Healthy	3 healthy condition	1
Jan	2015-01-09	30/12/1899 00:00:00	2015-01-09	Jharkhand	Ranchi	SauravRanchi	Ranchi Vaccinations	R-090115092044-112-692	Ranchi ward no 37	Ward 38	First	23.3526	85.2879	Free Roaming	Male	Adult	Neutered	marked and released	Healthy	3 healthy condition	1
Jan	2015-01-11	30/12/1899 00:00:00	2015-01-11	Jharkhand	Ranchi	SauravRanchi	Ranchi Vaccinations	R-110115082939-112-810	Ranchi ward no 37	Ward 37	Po	23.3509	85.2963	Free Roaming	Female	Adult	Entire	clinic(neutering)	Healthy	3 healthy condition	1
Jan	2015-01-11	30/12/1899 00:00:00	2015-01-11	Jharkhand	Ranchi	SauravRanchi	Ranchi Vaccinations	R-110115090350-112-821	Ranchi ward no 37	Ward 37	Po	23.3536	85.2876	Free Roaming	Female	Adult	Entire	clinic(neutering)	Healthy	3 healthy condition	1
Jan	2015-01-11	30/12/1899 00:00:00	2015-01-11	Jharkhand	Ranchi	SauravRanchi	Ranchi Vaccinations	R-110115094010-112-834	Ranchi ward no 37	Ward 37	Po	23.3545	85.2846	Free Roaming	Male	Adult	Entire	clinic(neutering)	Healthy	3 healthy condition	2
Jan	2015-01-11	30/12/1899 00:00:00	2015-01-11	Jharkhand	Ranchi	SauravRanchi	Ranchi Vaccinations	R-110115105020-112-854	Ranchi ward no 37	Ward 37	Po	23.3562	85.279	Owner Present	Male	Adult	Entire	clinic(neutering)	Healthy	3 healthy condition	1
Jan	2015-01-11	30/12/1899 00:00:00	2015-01-11	Jharkhand	Ranchi	SauravRanchi	Ranchi Vaccinations	R-110115141553-112-945	Ranchi ward no 37	Ward 37	Po	23.3565	85.2912	Free Roaming	Male	Adult	Entire	clinic(neutering)	Healthy	3 healthy condition	1
Jan	2015-01-11	30/12/1899 00:00:00	2015-01-11	Jharkhand	Ranchi	SauravRanchi	Ranchi Vaccinations	R-110115131536-112-919	Ranchi ward no 37	Ward 37	Po	23.3567	85.2769	Free Roaming	Male	Adult	Entire	clinic(neutering)	Healthy	3 healthy condition	1
Jan	2015-01-11	30/12/1899 00:00:00	2015-01-11	Jharkhand	Ranchi	SauravRanchi	Ranchi Vaccinations	R-110115131105-112-917	Ranchi ward no 37	Ward 37	Po	23.3567	85.2763	Owner Present	Male	Adult	Entire	clinic(neutering)	Healthy	3 healthy condition	1
Jan	2015-01-11	30/12/1899 00:00:00	2015-01-11	Jharkhand	Ranchi	SauravRanchi	Ranchi Vaccinations	R-110115132214-112-923	Ranchi ward no 37	Ward 37	Po	23.3567	85.2768	Free Roaming	Female	Adult	Entire	clinic(neutering)	Healthy	3 healthy condition	1
Jan	2015-01-11	30/12/1899 00:00:00	2015-01-11	Jharkhand	Ranchi	SauravRanchi	Ranchi Vaccinations	R-110115132444-112-924	Ranchi ward no 37	Ward 37	Po	23.3567	85.2768	Free Roaming	Male	Adult	Entire	clinic(neutering)	Healthy	3 healthy condition	1
Jan	2015-01-11	30/12/1899 00:00:00	2015-01-11	Jharkhand	Ranchi	SauravRanchi	Ranchi Vaccinations	R-110115132633-112-926	Ranchi ward no 37	Ward 37	Po	23.3567	85.2769	Free Roaming	Male	Adult	Entire	clinic(neutering)	Healthy	3 healthy condition	1
Jan	2015-01-11	30/12/1899 00:00:00	2015-01-11	Jharkhand	Ranchi	SauravRanchi	Ranchi Vaccinations	R-110115132735-112-927	Ranchi ward no 37	Ward 37	Po	23.3567	85.2769	Free Roaming	Female	Adult	Entire	clinic(neutering)	Healthy	3 healthy condition	1
Jan	2015-01-11	30/12/1899 00:00:00	2015-01-11	Jharkhand	Ranchi	SauravRanchi	Ranchi Vaccinations	R-110115132607-112-925	Ranchi ward no 37	Ward 37	Po	23.3567	85.2769	Free Roaming	Female	Adult	Entire	clinic(neutering)	Healthy	3 healthy condition	1
Jan	2015-01-11	30/12/1899 00:00:00	2015-01-11	Jharkhand	Ranchi	SauravRanchi	Ranchi Vaccinations	R-110115140527-112-935	Ranchi ward no 37	Ward 37	Po	23.3568	85.2896	Free Roaming	Female	Adult	Entire	clinic(neutering)	Healthy	3 healthy condition	1
Jan	2015-01-11	30/12/1899 00:00:00	2015-01-11	Jharkhand	Ranchi	SauravRanchi	Ranchi Vaccinations	R-110115141100-112-937	Ranchi ward no 37	Ward 37	Po	23.3568	85.2896	Free Roaming	Female	Adult	Entire	clinic(neutering)	Healthy	3 healthy condition	1
Jan	2015-01-11	30/12/1899 00:00:00	2015-01-11	Jharkhand	Ranchi	SauravRanchi	Ranchi Vaccinations	R-110115140958-112-936	Ranchi ward no 37	Ward 37	Po	23.3568	85.2896	Free Roaming	Female	Adult	Entire	clinic(neutering)	Healthy	3 healthy condition	1
Jan	2015-01-11	30/12/1899 00:00:00	2015-01-11	Jharkhand	Ranchi	SauravRanchi	Ranchi Vaccinations	R-110115121050-112-893	Ranchi ward no 37	Ward 37	Po	23.3575	85.2735	Free Roaming	Male	Adult	Entire	clinic(neutering)	Healthy	3 healthy condition	1
Jan	2015-01-11	30/12/1899 00:00:00	2015-01-11	Jharkhand	Ranchi	SauravRanchi	Ranchi Vaccinations	R-110115121811-112-899	Ranchi ward no 37	Ward 37	Po	23.3581	85.2719	Free Roaming	Male	Adult	Entire	clinic(neutering)	Healthy	3 healthy condition	1
Jan	2015-01-11	30/12/1899 00:00:00	2015-01-11	Jharkhand	Ranchi	SauravRanchi	Ranchi Vaccinations	R-110115110650-112-859	Ranchi ward no 37	Ward 37	Po	23.3585	85.2779	Free Roaming	Female	Adult	Entire	clinic(neutering)	Sick or injured(tvt)	3 healthy condition	1
Jan	2015-01-11	30/12/1899 00:00:00	2015-01-11	Jharkhand	Ranchi	SauravRanchi	Ranchi Vaccinations	R-110115111534-112-860	Ranchi ward no 37	Ward 37	Po	23.3603	85.2778	Free Roaming	Male	Adult	Entire	clinic(neutering)	Healthy	3 healthy condition	1
Jan	2015-01-11	30/12/1899 00:00:00	2015-01-11	Jharkhand	Ranchi	SauravRanchi	Ranchi Vaccinations	R-110115123644-112-908	Ranchi ward no 37	Ward 37	Po	23.3606	85.2695	Free Roaming	Female	Adult	Entire	clinic(neutering)	Healthy	3 healthy condition	1
Jan	2015-01-11	30/12/1899 00:00:00	2015-01-11	Jharkhand	Ranchi	SauravRanchi	Ranchi Vaccinations	R-110115123450-112-905	Ranchi ward no 37	Ward 37	Po	23.3606	85.2695	Free Roaming	Female	Adult	Entire	clinic(neutering)	Healthy	3 healthy condition	1
Jan	2015-01-11	30/12/1899 00:00:00	2015-01-11	Jharkhand	Ranchi	SauravRanchi	Ranchi Vaccinations	R-110115123520-112-906	Ranchi ward no 37	Ward 37	Po	23.3606	85.2695	Free Roaming	Female	Adult	Entire	clinic(neutering)	Healthy	3 healthy condition	1
Jan	2015-01-11	30/12/1899 00:00:00	2015-01-11	Jharkhand	Ranchi	SauravRanchi	Ranchi Vaccinations	R-110115114237-112-880	Ranchi ward no 37	Ward 37	Po	23.3608	85.2753	Free Roaming	Female	Adult	Entire	clinic(neutering)	Sick or injured(tvt)	3 healthy condition	1
Jan	2015-01-11	30/12/1899 00:00:00	2015-01-11	Jharkhand	Ranchi	SauravRanchi	Ranchi Vaccinations	R-110115114046-112-878	Ranchi ward no 37	Ward 37	Po	23.3608	85.2753	Free Roaming	Female	Adult	Entire	clinic(neutering)	Healthy	3 healthy condition	1
Jan	2015-01-11	30/12/1899 00:00:00	2015-01-11	Jharkhand	Ranchi	SauravRanchi	Ranchi Vaccinations	R-110115114126-112-879	Ranchi ward no 37	Ward 37	Po	23.3608	85.2753	Free Roaming	Male	Adult	Entire	clinic(neutering)	Healthy	3 healthy condition	1
Jan	2015-01-11	30/12/1899 00:00:00	2015-01-11	Jharkhand	Ranchi	SauravRanchi	Ranchi Vaccinations	R-110115125642-112-914	Ranchi ward no 37	Ward 37	Po	23.3612	85.2678	Free Roaming	Female	Adult	Entire	clinic(neutering)	Healthy	3 healthy condition	1
Jan	2015-01-11	30/12/1899 00:00:00	2015-01-11	Jharkhand	Ranchi	SauravRanchi	Ranchi Vaccinations	R-110115112306-112-864	Ranchi ward no 37	Ward 37	Po	23.3612	85.2771	Free Roaming	Female	Adult	Entire	clinic(neutering)	Healthy	3 healthy condition	1
Jan	2015-01-11	30/12/1899 00:00:00	2015-01-11	Jharkhand	Ranchi	SauravRanchi	Ranchi Vaccinations	R-110115112659-112-868	Ranchi ward no 37	Ward 37	Po	23.3613	85.2764	Free Roaming	Female	Adult	Entire	clinic(neutering)	Healthy	3 healthy condition	1
Jan	2015-01-11	30/12/1899 00:00:00	2015-01-11	Jharkhand	Ranchi	SauravRanchi	Ranchi Vaccinations	R-110115085758-112-818	Ranchi ward no 37	Ward 37	First	23.3529	85.2877	Owner Present	Male	Puppy	Entire	marked and released	Healthy	3 healthy condition	1
Jan	2015-01-11	30/12/1899 00:00:00	2015-01-11	Jharkhand	Ranchi	SauravRanchi	Ranchi Vaccinations	R-110115090140-112-820	Ranchi ward no 37	Ward 37	First	23.3534	85.2874	Owner Present	Male	Adult	Entire	marked and released	Healthy	3 healthy condition	1
Jan	2015-01-11	30/12/1899 00:00:00	2015-01-11	Jharkhand	Ranchi	SauravRanchi	Ranchi Vaccinations	R-110115093137-112-831	Ranchi ward no 37	Ward 37	First	23.3539	85.2859	Owner Present	Male	Adult	Entire	marked and released	Healthy	3 healthy condition	1
Jan	2015-01-11	30/12/1899 00:00:00	2015-01-11	Jharkhand	Ranchi	SauravRanchi	Ranchi Vaccinations	R-110115092925-112-828	Ranchi ward no 37	Ward 37	First	23.354	85.2862	Owner Present	Female	Puppy	Entire	marked and released	Healthy	3 healthy condition	1
Jan	2015-01-11	30/12/1899 00:00:00	2015-01-11	Jharkhand	Ranchi	SauravRanchi	Ranchi Vaccinations	R-110115093401-112-832	Ranchi ward no 37	Ward 37	First	23.3541	85.2854	Owner Present	Male	Adult	Entire	marked and released	Healthy	3 healthy condition	1
Jan	2015-01-11	30/12/1899 00:00:00	2015-01-11	Jharkhand	Ranchi	SauravRanchi	Ranchi Vaccinations	R-110115092838-112-827	Ranchi ward no 37	Ward 37	First	23.3541	85.2865	Owner Present	Male	Puppy	Entire	marked and released	Healthy	3 healthy condition	1
Jan	2015-01-11	30/12/1899 00:00:00	2015-01-11	Jharkhand	Ranchi	SauravRanchi	Ranchi Vaccinations	R-110115092736-112-826	Ranchi ward no 37	Ward 37	First	23.3542	85.2865	Owner Present	Male	Puppy	Entire	marked and released	Healthy	3 healthy condition	1
Jan	2015-01-11	30/12/1899 00:00:00	2015-01-11	Jharkhand	Ranchi	SauravRanchi	Ranchi Vaccinations	R-110115092419-112-825	Ranchi ward no 37	Ward 37	First	23.3543	85.2865	Owner Present	Male	Puppy	Entire	marked and released	Healthy	3 healthy condition	1
Jan	2015-01-11	30/12/1899 00:00:00	2015-01-11	Jharkhand	Ranchi	SauravRanchi	Ranchi Vaccinations	R-110115094054-112-835	Ranchi ward no 37	Ward 37	First	23.3545	85.2846	Owner Present	Male	Puppy	Entire	marked and released	Healthy	3 healthy condition	1
Jan	2015-01-11	30/12/1899 00:00:00	2015-01-11	Jharkhand	Ranchi	SauravRanchi	Ranchi Vaccinations	R-110115091805-112-824	Ranchi ward no 37	Ward 37	First	23.3547	85.2874	Owner Present	Male	Adult	Entire	marked and released	Healthy	3 healthy condition	1
Jan	2015-01-11	30/12/1899 00:00:00	2015-01-11	Jharkhand	Ranchi	SauravRanchi	Ranchi Vaccinations	R-110115091530-112-823	Ranchi ward no 37	Ward 37	First	23.3549	85.2874	Free Roaming	Female	Adult	Entire	marked and released	Healthy	3 healthy condition	1
Jan	2015-01-11	30/12/1899 00:00:00	2015-01-11	Jharkhand	Ranchi	SauravRanchi	Ranchi Vaccinations	R-110115135123-112-932	Ranchi ward no 37	Ward 37	First	23.3557	85.2812	Owner Present	Male	Adult	Entire	marked and released	Healthy	3 healthy condition	1
Jan	2015-01-11	30/12/1899 00:00:00	2015-01-11	Jharkhand	Ranchi	SauravRanchi	Ranchi Vaccinations	R-110115134939-112-931	Ranchi ward no 37	Ward 37	First	23.3561	85.2798	Free Roaming	Male	Puppy	Entire	marked and released	Healthy	3 healthy condition	1
Jan	2015-01-11	30/12/1899 00:00:00	2015-01-11	Jharkhand	Ranchi	SauravRanchi	Ranchi Vaccinations	R-110115141445-112-944	Ranchi ward no 37	Ward 37	First	23.3565	85.2912	Free Roaming	Male	Puppy	Entire	marked and released	Healthy	3 healthy condition	1
Jan	2015-01-11	30/12/1899 00:00:00	2015-01-11	Jharkhand	Ranchi	SauravRanchi	Ranchi Vaccinations	R-110115140410-112-934	Ranchi ward no 37	Ward 37	First	23.3569	85.2885	Free Roaming	Female	Puppy	Entire	marked and released	Healthy	3 healthy condition	1
Jan	2015-01-11	30/12/1899 00:00:00	2015-01-11	Jharkhand	Ranchi	SauravRanchi	Ranchi Vaccinations	R-110115121558-112-894	Ranchi ward no 37	Ward 37	First	23.358	85.2719	Owner Present	Male	Puppy	Entire	marked and released	Healthy	3 healthy condition	1
Jan	2015-01-11	30/12/1899 00:00:00	2015-01-11	Jharkhand	Ranchi	SauravRanchi	Ranchi Vaccinations	R-110115121637-112-895	Ranchi ward no 37	Ward 37	First	23.3581	85.2719	Owner Present	Male	Puppy	Entire	marked and released	Healthy	3 healthy condition	1
Jan	2015-01-11	30/12/1899 00:00:00	2015-01-11	Jharkhand	Ranchi	SauravRanchi	Ranchi Vaccinations	R-110115114742-112-882	Ranchi ward no 37	Ward 37	First	23.3604	85.2761	Free Roaming	Female	Puppy	Entire	marked and released	Healthy	3 healthy condition	1
Jan	2015-01-11	30/12/1899 00:00:00	2015-01-11	Jharkhand	Ranchi	SauravRanchi	Ranchi Vaccinations	R-110115123428-112-904	Ranchi ward no 37	Ward 37	First	23.3606	85.2695	Owner Present	Male	Adult	Entire	marked and released	Healthy	3 healthy condition	1
Jan	2015-01-11	30/12/1899 00:00:00	2015-01-11	Jharkhand	Ranchi	SauravRanchi	Ranchi Vaccinations	R-110115113908-112-876	Ranchi ward no 37	Ward 37	First	23.3608	85.2752	Free Roaming	Male	Puppy	Entire	marked and released	Healthy	3 healthy condition	1
Jan	2015-01-11	30/12/1899 00:00:00	2015-01-11	Jharkhand	Ranchi	SauravRanchi	Ranchi Vaccinations	R-110115113959-112-877	Ranchi ward no 37	Ward 37	First	23.3608	85.2752	Free Roaming	Male	Puppy	Entire	marked and released	Healthy	3 healthy condition	1
Jan	2015-01-11	30/12/1899 00:00:00	2015-01-11	Jharkhand	Ranchi	SauravRanchi	Ranchi Vaccinations	R-110115113843-112-875	Ranchi ward no 37	Ward 37	First	23.3608	85.2753	Free Roaming	Male	Puppy	Entire	marked and released	Healthy	3 healthy condition	1
Jan	2015-01-11	30/12/1899 00:00:00	2015-01-11	Jharkhand	Ranchi	SauravRanchi	Ranchi Vaccinations	R-110115113818-112-874	Ranchi ward no 37	Ward 37	First	23.3608	85.2753	Free Roaming	Female	Puppy	Entire	marked and released	Healthy	3 healthy condition	1
Jan	2015-01-11	30/12/1899 00:00:00	2015-01-11	Jharkhand	Ranchi	SauravRanchi	Ranchi Vaccinations	R-110115113744-112-873	Ranchi ward no 37	Ward 37	First	23.3609	85.2752	Free Roaming	Female	Puppy	Entire	marked and released	Healthy	3 healthy condition	1
Jan	2015-01-11	30/12/1899 00:00:00	2015-01-11	Jharkhand	Ranchi	SauravRanchi	Ranchi Vaccinations	R-110115114854-112-883	Ranchi ward no 37	Ward 37	First	23.3609	85.275	Free Roaming	Male	Puppy	Entire	marked and released	Healthy	3 healthy condition	1
Jan	2015-01-11	30/12/1899 00:00:00	2015-01-11	Jharkhand	Ranchi	SauravRanchi	Ranchi Vaccinations	R-110115125122-112-913	Ranchi ward no 37	Ward 37	First	23.3612	85.2678	Owner Present	Male	Adult	Entire	marked and released	Healthy	3 healthy condition	1
Jan	2015-01-11	30/12/1899 00:00:00	2015-01-11	Jharkhand	Ranchi	SauravRanchi	Ranchi Vaccinations	R-110115084817-112-815	Ranchi ward no 37	Ward 37	First	23.3509	85.2918	Free Roaming	Male	Adult	Neutered	marked and released	Healthy	3 healthy condition	1
Jan	2015-01-11	30/12/1899 00:00:00	2015-01-11	Jharkhand	Ranchi	SauravRanchi	Ranchi Vaccinations	R-110115083730-112-811	Ranchi ward no 37	Ward 37	First	23.3514	85.2935	Free Roaming	Male	Adult	Neutered	marked and released	Healthy	3 healthy condition	1
Jan	2015-01-11	30/12/1899 00:00:00	2015-01-11	Jharkhand	Ranchi	SauravRanchi	Ranchi Vaccinations	R-110115084210-112-814	Ranchi ward no 37	Ward 37	First	23.3515	85.2921	Free Roaming	Male	Adult	Neutered	marked and released	Healthy	3 healthy condition	1
Jan	2015-01-11	30/12/1899 00:00:00	2015-01-11	Jharkhand	Ranchi	SauravRanchi	Ranchi Vaccinations	R-110115083841-112-812	Ranchi ward no 37	Ward 37	First	23.3515	85.2932	Free Roaming	Male	Adult	Neutered	marked and released	Healthy	3 healthy condition	1
Jan	2015-01-11	30/12/1899 00:00:00	2015-01-11	Jharkhand	Ranchi	SauravRanchi	Ranchi Vaccinations	R-110115083923-112-813	Ranchi ward no 37	Ward 37	First	23.3516	85.2931	Free Roaming	Female	Adult	Neutered	marked and released	Healthy	3 healthy condition	1
Jan	2015-01-11	30/12/1899 00:00:00	2015-01-11	Jharkhand	Ranchi	SauravRanchi	Ranchi Vaccinations	R-110115085941-112-819	Ranchi ward no 37	Ward 37	First	23.3532	85.2873	Free Roaming	Male	Adult	Neutered	marked and released	Healthy	3 healthy condition	1
Jan	2015-01-11	30/12/1899 00:00:00	2015-01-11	Jharkhand	Ranchi	SauravRanchi	Ranchi Vaccinations	R-110115090430-112-822	Ranchi ward no 37	Ward 37	First	23.3535	85.2875	Free Roaming	Male	Adult	Neutered	marked and released	Healthy	3 healthy condition	1
Jan	2015-01-11	30/12/1899 00:00:00	2015-01-11	Jharkhand	Ranchi	SauravRanchi	Ranchi Vaccinations	R-110115093100-112-830	Ranchi ward no 37	Ward 37	First	23.3539	85.2859	Free Roaming	Male	Adult	Neutered	marked and released	Healthy	3 healthy condition	1
Jan	2015-01-11	30/12/1899 00:00:00	2015-01-11	Jharkhand	Ranchi	SauravRanchi	Ranchi Vaccinations	R-110115093006-112-829	Ranchi ward no 37	Ward 37	First	23.3539	85.2861	Free Roaming	Male	Adult	Neutered	marked and released	Healthy	3 healthy condition	1
Jan	2015-01-11	30/12/1899 00:00:00	2015-01-11	Jharkhand	Ranchi	SauravRanchi	Ranchi Vaccinations	R-110115093945-112-833	Ranchi ward no 37	Ward 37	First	23.3545	85.2846	Owner Present	Male	Adult	Neutered	marked and released	Healthy	3 healthy condition	1
Jan	2015-01-11	30/12/1899 00:00:00	2015-01-11	Jharkhand	Ranchi	SauravRanchi	Ranchi Vaccinations	R-110115101038-112-836	Ranchi ward no 37	Ward 37	First	23.3547	85.2837	Free Roaming	Male	Adult	Neutered	marked and released	Healthy	3 healthy condition	1
Jan	2015-01-11	30/12/1899 00:00:00	2015-01-11	Jharkhand	Ranchi	SauravRanchi	Ranchi Vaccinations	R-110115103221-112-844	Ranchi ward no 37	Ward 37	First	23.3551	85.284	Free Roaming	Female	Adult	Neutered	marked and released	Healthy	3 healthy condition	1
Jan	2015-01-11	30/12/1899 00:00:00	2015-01-11	Jharkhand	Ranchi	SauravRanchi	Ranchi Vaccinations	R-110115103316-112-845	Ranchi ward no 37	Ward 37	First	23.3555	85.2839	Free Roaming	Male	Adult	Neutered	marked and released	Healthy	3 healthy condition	1
Jan	2015-01-11	30/12/1899 00:00:00	2015-01-11	Jharkhand	Ranchi	SauravRanchi	Ranchi Vaccinations	R-110115104500-112-846	Ranchi ward no 37	Ward 37	First	23.3561	85.2796	Free Roaming	Male	Adult	Neutered	marked and released	Healthy	3 healthy condition	1
Jan	2015-01-11	30/12/1899 00:00:00	2015-01-11	Jharkhand	Ranchi	SauravRanchi	Ranchi Vaccinations	R-110115134913-112-930	Ranchi ward no 37	Ward 37	First	23.3561	85.2798	Free Roaming	Female	Adult	Neutered	marked and released	Healthy	3 healthy condition	1
Jan	2015-01-11	30/12/1899 00:00:00	2015-01-11	Jharkhand	Ranchi	SauravRanchi	Ranchi Vaccinations	R-110115104525-112-847	Ranchi ward no 37	Ward 37	First	23.3562	85.2792	Free Roaming	Female	Adult	Neutered	marked and released	Healthy	3 healthy condition	1
Jan	2015-01-11	30/12/1899 00:00:00	2015-01-11	Jharkhand	Ranchi	SauravRanchi	Ranchi Vaccinations	R-110115134843-112-929	Ranchi ward no 37	Ward 37	First	23.3562	85.2793	Free Roaming	Male	Adult	Neutered	marked and released	Healthy	3 healthy condition	1
Jan	2015-01-11	30/12/1899 00:00:00	2015-01-11	Jharkhand	Ranchi	SauravRanchi	Ranchi Vaccinations	R-110115104752-112-849	Ranchi ward no 37	Ward 37	First	23.3562	85.279	Free Roaming	Male	Adult	Neutered	marked and released	Healthy	3 healthy condition	1
Jan	2015-01-11	30/12/1899 00:00:00	2015-01-11	Jharkhand	Ranchi	SauravRanchi	Ranchi Vaccinations	R-110115104857-112-851	Ranchi ward no 37	Ward 37	First	23.3562	85.279	Free Roaming	Male	Adult	Neutered	marked and released	Healthy	3 healthy condition	1
Jan	2015-01-11	30/12/1899 00:00:00	2015-01-11	Jharkhand	Ranchi	SauravRanchi	Ranchi Vaccinations	R-110115104604-112-848	Ranchi ward no 37	Ward 37	First	23.3562	85.279	Free Roaming	Male	Adult	Neutered	marked and released	Healthy	3 healthy condition	1
Jan	2015-01-11	30/12/1899 00:00:00	2015-01-11	Jharkhand	Ranchi	SauravRanchi	Ranchi Vaccinations	R-110115104826-112-850	Ranchi ward no 37	Ward 37	First	23.3562	85.279	Free Roaming	Female	Adult	Neutered	marked and released	Healthy	3 healthy condition	1
Jan	2015-01-11	30/12/1899 00:00:00	2015-01-11	Jharkhand	Ranchi	SauravRanchi	Ranchi Vaccinations	R-110115104956-112-853	Ranchi ward no 37	Ward 37	First	23.3562	85.279	Free Roaming	Male	Adult	Neutered	marked and released	Healthy	3 healthy condition	1
Jan	2015-01-11	30/12/1899 00:00:00	2015-01-11	Jharkhand	Ranchi	SauravRanchi	Ranchi Vaccinations	R-110115104923-112-852	Ranchi ward no 37	Ward 37	First	23.3562	85.279	Free Roaming	Male	Adult	Neutered	marked and released	Healthy	3 healthy condition	1
Jan	2015-01-11	30/12/1899 00:00:00	2015-01-11	Jharkhand	Ranchi	SauravRanchi	Ranchi Vaccinations	R-110115142741-112-946	Ranchi ward no 37	Ward 37	First	23.3563	85.2949	Free Roaming	Female	Adult	Neutered	marked and released	Healthy	1 emaciated	1
Jan	2015-01-11	30/12/1899 00:00:00	2015-01-11	Jharkhand	Ranchi	SauravRanchi	Ranchi Vaccinations	R-110115142809-112-947	Ranchi ward no 37	Ward 37	First	23.3563	85.2949	Free Roaming	Female	Adult	Neutered	marked and released	Healthy	1 emaciated	1
Jan	2015-01-11	30/12/1899 00:00:00	2015-01-11	Jharkhand	Ranchi	SauravRanchi	Ranchi Vaccinations	R-110115141416-112-943	Ranchi ward no 37	Ward 37	First	23.3565	85.2912	Free Roaming	Male	Adult	Neutered	marked and released	Healthy	3 healthy condition	1
Jan	2015-01-11	30/12/1899 00:00:00	2015-01-11	Jharkhand	Ranchi	SauravRanchi	Ranchi Vaccinations	R-110115133128-112-928	Ranchi ward no 37	Ward 37	First	23.3567	85.2769	Free Roaming	Male	Adult	Neutered	marked and released	Healthy	3 healthy condition	1
Jan	2015-01-11	30/12/1899 00:00:00	2015-01-11	Jharkhand	Ranchi	SauravRanchi	Ranchi Vaccinations	R-110115131331-112-918	Ranchi ward no 37	Ward 37	First	23.3567	85.2764	Free Roaming	Female	Adult	Neutered	marked and released	Healthy	3 healthy condition	1
Jan	2015-01-11	30/12/1899 00:00:00	2015-01-11	Jharkhand	Ranchi	SauravRanchi	Ranchi Vaccinations	R-110115132106-112-921	Ranchi ward no 37	Ward 37	First	23.3567	85.2768	Free Roaming	Male	Adult	Neutered	marked and released	Healthy	3 healthy condition	1
Jan	2015-01-11	30/12/1899 00:00:00	2015-01-11	Jharkhand	Ranchi	SauravRanchi	Ranchi Vaccinations	R-110115132147-112-922	Ranchi ward no 37	Ward 37	First	23.3567	85.2768	Free Roaming	Female	Adult	Neutered	marked and released	Healthy	3 healthy condition	1
Jan	2015-01-11	30/12/1899 00:00:00	2015-01-11	Jharkhand	Ranchi	SauravRanchi	Ranchi Vaccinations	R-110115132026-112-920	Ranchi ward no 37	Ward 37	First	23.3567	85.2768	Free Roaming	Male	Adult	Neutered	marked and released	Healthy	3 healthy condition	1
Jan	2015-01-11	30/12/1899 00:00:00	2015-01-11	Jharkhand	Ranchi	SauravRanchi	Ranchi Vaccinations	R-110115141132-112-938	Ranchi ward no 37	Ward 37	First	23.3568	85.2896	Free Roaming	Male	Adult	Neutered	marked and released	Healthy	3 healthy condition	1
Jan	2015-01-11	30/12/1899 00:00:00	2015-01-11	Jharkhand	Ranchi	SauravRanchi	Ranchi Vaccinations	R-110115141158-112-939	Ranchi ward no 37	Ward 37	First	23.3568	85.2896	Free Roaming	Male	Adult	Neutered	marked and released	Healthy	3 healthy condition	1
Jan	2015-01-11	30/12/1899 00:00:00	2015-01-11	Jharkhand	Ranchi	SauravRanchi	Ranchi Vaccinations	R-110115141246-112-941	Ranchi ward no 37	Ward 37	First	23.3568	85.2896	Free Roaming	Male	Adult	Neutered	marked and released	Healthy	3 healthy condition	1
Jan	2015-01-11	30/12/1899 00:00:00	2015-01-11	Jharkhand	Ranchi	SauravRanchi	Ranchi Vaccinations	R-110115141225-112-940	Ranchi ward no 37	Ward 37	First	23.3568	85.2896	Free Roaming	Male	Adult	Neutered	marked and released	Healthy	3 healthy condition	1
Jan	2015-01-11	30/12/1899 00:00:00	2015-01-11	Jharkhand	Ranchi	SauravRanchi	Ranchi Vaccinations	R-110115141312-112-942	Ranchi ward no 37	Ward 37	First	23.3568	85.2896	Owner Present	Male	Adult	Neutered	marked and released	Healthy	3 healthy condition	1
Jan	2015-01-11	30/12/1899 00:00:00	2015-01-11	Jharkhand	Ranchi	SauravRanchi	Ranchi Vaccinations	R-110115140222-112-933	Ranchi ward no 37	Ward 37	First	23.357	85.2878	Free Roaming	Female	Adult	Neutered	marked and released	Healthy	3 healthy condition	1
Jan	2015-01-11	30/12/1899 00:00:00	2015-01-11	Jharkhand	Ranchi	SauravRanchi	Ranchi Vaccinations	R-110115120943-112-890	Ranchi ward no 37	Ward 37	First	23.3574	85.2735	Free Roaming	Male	Adult	Neutered	marked and released	Healthy	3 healthy condition	1
Jan	2015-01-11	30/12/1899 00:00:00	2015-01-11	Jharkhand	Ranchi	SauravRanchi	Ranchi Vaccinations	R-110115121007-112-891	Ranchi ward no 37	Ward 37	First	23.3574	85.2735	Free Roaming	Female	Adult	Neutered	marked and released	Healthy	3 healthy condition	1
Jan	2015-01-11	30/12/1899 00:00:00	2015-01-11	Jharkhand	Ranchi	SauravRanchi	Ranchi Vaccinations	R-110115121026-112-892	Ranchi ward no 37	Ward 37	First	23.3574	85.2735	Free Roaming	Female	Adult	Neutered	marked and released	Healthy	3 healthy condition	1
Jan	2015-01-11	30/12/1899 00:00:00	2015-01-11	Jharkhand	Ranchi	SauravRanchi	Ranchi Vaccinations	R-110115105725-112-857	Ranchi ward no 37	Ward 37	First	23.3581	85.2786	Free Roaming	Male	Adult	Neutered	marked and released	Healthy	3 healthy condition	1
Jan	2015-01-11	30/12/1899 00:00:00	2015-01-11	Jharkhand	Ranchi	SauravRanchi	Ranchi Vaccinations	R-110115121700-112-896	Ranchi ward no 37	Ward 37	First	23.3581	85.2719	Free Roaming	Male	Adult	Neutered	marked and released	Healthy	3 healthy condition	1
Jan	2015-01-11	30/12/1899 00:00:00	2015-01-11	Jharkhand	Ranchi	SauravRanchi	Ranchi Vaccinations	R-110115121744-112-898	Ranchi ward no 37	Ward 37	First	23.3581	85.2719	Free Roaming	Female	Adult	Neutered	marked and released	Healthy	3 healthy condition	1
Jan	2015-01-11	30/12/1899 00:00:00	2015-01-11	Jharkhand	Ranchi	SauravRanchi	Ranchi Vaccinations	R-110115121722-112-897	Ranchi ward no 37	Ward 37	First	23.3581	85.2719	Free Roaming	Male	Adult	Neutered	marked and released	Healthy	3 healthy condition	1
Jan	2015-01-11	30/12/1899 00:00:00	2015-01-11	Jharkhand	Ranchi	SauravRanchi	Ranchi Vaccinations	R-110115121906-112-900	Ranchi ward no 37	Ward 37	First	23.3583	85.2721	Free Roaming	Male	Adult	Neutered	marked and released	Healthy	3 healthy condition	1
Jan	2015-01-11	30/12/1899 00:00:00	2015-01-11	Jharkhand	Ranchi	SauravRanchi	Ranchi Vaccinations	R-110115110615-112-858	Ranchi ward no 37	Ward 37	First	23.3585	85.2779	Free Roaming	Female	Adult	Neutered	marked and released	Healthy	3 healthy condition	1
Jan	2015-01-11	30/12/1899 00:00:00	2015-01-11	Jharkhand	Ranchi	SauravRanchi	Ranchi Vaccinations	R-110115115948-112-889	Ranchi ward no 37	Ward 37	First	23.3593	85.2736	Free Roaming	Male	Adult	Neutered	marked and released	Healthy	3 healthy condition	1
Jan	2015-01-11	30/12/1899 00:00:00	2015-01-11	Jharkhand	Ranchi	SauravRanchi	Ranchi Vaccinations	R-110115115849-112-888	Ranchi ward no 37	Ward 37	First	23.3596	85.2739	Free Roaming	Male	Adult	Neutered	marked and released	Healthy	3 healthy condition	1
Jan	2015-01-11	30/12/1899 00:00:00	2015-01-11	Jharkhand	Ranchi	SauravRanchi	Ranchi Vaccinations	R-110115115802-112-887	Ranchi ward no 37	Ward 37	First	23.3597	85.2739	Free Roaming	Female	Adult	Neutered	marked and released	Healthy	3 healthy condition	1
Jan	2015-01-11	30/12/1899 00:00:00	2015-01-11	Jharkhand	Ranchi	SauravRanchi	Ranchi Vaccinations	R-110115115711-112-885	Ranchi ward no 37	Ward 37	First	23.3597	85.2739	Free Roaming	Male	Adult	Neutered	marked and released	Healthy	3 healthy condition	1
Jan	2015-01-11	30/12/1899 00:00:00	2015-01-11	Jharkhand	Ranchi	SauravRanchi	Ranchi Vaccinations	R-110115115735-112-886	Ranchi ward no 37	Ward 37	First	23.3597	85.2739	Free Roaming	Male	Adult	Neutered	marked and released	Healthy	3 healthy condition	1
Jan	2015-01-11	30/12/1899 00:00:00	2015-01-11	Jharkhand	Ranchi	SauravRanchi	Ranchi Vaccinations	R-110115123317-112-903	Ranchi ward no 37	Ward 37	First	23.3603	85.2701	Free Roaming	Female	Adult	Neutered	marked and released	Healthy	3 healthy condition	1
Jan	2015-01-11	30/12/1899 00:00:00	2015-01-11	Jharkhand	Ranchi	SauravRanchi	Ranchi Vaccinations	R-110115123250-112-902	Ranchi ward no 37	Ward 37	First	23.3603	85.2701	Free Roaming	Female	Adult	Neutered	marked and released	Healthy	3 healthy condition	1
Jan	2015-01-11	30/12/1899 00:00:00	2015-01-11	Jharkhand	Ranchi	SauravRanchi	Ranchi Vaccinations	R-110115123610-112-907	Ranchi ward no 37	Ward 37	First	23.3606	85.2695	Free Roaming	Male	Adult	Neutered	marked and released	Healthy	3 healthy condition	1
Jan	2015-01-11	30/12/1899 00:00:00	2015-01-11	Jharkhand	Ranchi	SauravRanchi	Ranchi Vaccinations	R-110115114515-112-881	Ranchi ward no 37	Ward 37	First	23.3608	85.2753	Free Roaming	Male	Adult	Neutered	marked and released	Healthy	3 healthy condition	1
Jan	2015-01-11	30/12/1899 00:00:00	2015-01-11	Jharkhand	Ranchi	SauravRanchi	Ranchi Vaccinations	R-110115123010-112-901	Ranchi ward no 37	Ward 37	First	23.3608	85.2707	Free Roaming	Male	Adult	Neutered	marked and released	Healthy	3 healthy condition	1
Jan	2015-01-11	30/12/1899 00:00:00	2015-01-11	Jharkhand	Ranchi	SauravRanchi	Ranchi Vaccinations	R-110115114946-112-884	Ranchi ward no 37	Ward 37	First	23.3608	85.2749	Free Roaming	Male	Adult	Neutered	marked and released	Healthy	3 healthy condition	1
Jan	2015-01-11	30/12/1899 00:00:00	2015-01-11	Jharkhand	Ranchi	SauravRanchi	Ranchi Vaccinations	R-110115113703-112-872	Ranchi ward no 37	Ward 37	First	23.361	85.2751	Free Roaming	Male	Adult	Neutered	marked and released	Healthy	3 healthy condition	1
Jan	2015-01-11	30/12/1899 00:00:00	2015-01-11	Jharkhand	Ranchi	SauravRanchi	Ranchi Vaccinations	R-110115124940-112-909	Ranchi ward no 37	Ward 37	First	23.361	85.2679	Free Roaming	Male	Adult	Neutered	marked and released	Healthy	3 healthy condition	1
Jan	2015-01-11	30/12/1899 00:00:00	2015-01-11	Jharkhand	Ranchi	SauravRanchi	Ranchi Vaccinations	R-110115125008-112-910	Ranchi ward no 37	Ward 37	First	23.361	85.2679	Free Roaming	Male	Adult	Neutered	marked and released	Healthy	3 healthy condition	1
Jan	2015-01-11	30/12/1899 00:00:00	2015-01-11	Jharkhand	Ranchi	SauravRanchi	Ranchi Vaccinations	R-110115125030-112-911	Ranchi ward no 37	Ward 37	First	23.361	85.2679	Free Roaming	Female	Adult	Neutered	marked and released	Healthy	3 healthy condition	1
Jan	2015-01-11	30/12/1899 00:00:00	2015-01-11	Jharkhand	Ranchi	SauravRanchi	Ranchi Vaccinations	R-110115125057-112-912	Ranchi ward no 37	Ward 37	First	23.3611	85.2679	Free Roaming	Female	Adult	Neutered	marked and released	Healthy	3 healthy condition	1
Jan	2015-01-11	30/12/1899 00:00:00	2015-01-11	Jharkhand	Ranchi	SauravRanchi	Ranchi Vaccinations	R-110115111852-112-862	Ranchi ward no 37	Ward 37	First	23.3611	85.278	Free Roaming	Male	Adult	Neutered	marked and released	Healthy	3 healthy condition	1
Jan	2015-01-11	30/12/1899 00:00:00	2015-01-11	Jharkhand	Ranchi	SauravRanchi	Ranchi Vaccinations	R-110115111733-112-861	Ranchi ward no 37	Ward 37	First	23.3611	85.278	Free Roaming	Male	Adult	Neutered	marked and released	Healthy	3 healthy condition	1
Jan	2015-01-11	30/12/1899 00:00:00	2015-01-11	Jharkhand	Ranchi	SauravRanchi	Ranchi Vaccinations	R-110115125712-112-915	Ranchi ward no 37	Ward 37	First	23.3612	85.2678	Free Roaming	Male	Adult	Neutered	marked and released	Healthy	3 healthy condition	1
Jan	2015-01-11	30/12/1899 00:00:00	2015-01-11	Jharkhand	Ranchi	SauravRanchi	Ranchi Vaccinations	R-110115125804-112-916	Ranchi ward no 37	Ward 37	First	23.3612	85.2678	Free Roaming	Female	Adult	Neutered	marked and released	Healthy	3 healthy condition	1
Jan	2015-01-11	30/12/1899 00:00:00	2015-01-11	Jharkhand	Ranchi	SauravRanchi	Ranchi Vaccinations	R-110115112347-112-865	Ranchi ward no 37	Ward 37	First	23.3612	85.2771	Free Roaming	Male	Adult	Neutered	marked and released	Healthy	3 healthy condition	1
Jan	2015-01-11	30/12/1899 00:00:00	2015-01-11	Jharkhand	Ranchi	SauravRanchi	Ranchi Vaccinations	R-110115111933-112-863	Ranchi ward no 37	Ward 37	First	23.3612	85.2774	Free Roaming	Male	Adult	Neutered	marked and released	Healthy	3 healthy condition	1
Jan	2015-01-11	30/12/1899 00:00:00	2015-01-11	Jharkhand	Ranchi	SauravRanchi	Ranchi Vaccinations	R-110115112610-112-866	Ranchi ward no 37	Ward 37	First	23.3613	85.2764	Free Roaming	Female	Adult	Neutered	marked and released	Healthy	3 healthy condition	1
Jan	2015-01-11	30/12/1899 00:00:00	2015-01-11	Jharkhand	Ranchi	SauravRanchi	Ranchi Vaccinations	R-110115112630-112-867	Ranchi ward no 37	Ward 37	First	23.3613	85.2764	Free Roaming	Male	Adult	Neutered	marked and released	Healthy	3 healthy condition	1
Jan	2015-01-11	30/12/1899 00:00:00	2015-01-11	Jharkhand	Ranchi	SauravRanchi	Ranchi Vaccinations	R-110115112737-112-869	Ranchi ward no 37	Ward 37	First	23.3613	85.2764	Free Roaming	Male	Adult	Neutered	marked and released	Healthy	3 healthy condition	1
Jan	2015-01-11	30/12/1899 00:00:00	2015-01-11	Jharkhand	Ranchi	SauravRanchi	Ranchi Vaccinations	R-110115113303-112-870	Ranchi ward no 37	Ward 37	First	23.3616	85.2757	Free Roaming	Male	Adult	Neutered	marked and released	Healthy	3 healthy condition	1
Jan	2015-01-11	30/12/1899 00:00:00	2015-01-11	Jharkhand	Ranchi	SauravRanchi	Ranchi Vaccinations	R-110115113540-112-871	Ranchi ward no 37	Ward 37	First	23.3616	85.2753	Free Roaming	Male	Adult	Neutered	marked and released	Healthy	3 healthy condition	2
Jan	2015-01-11	30/12/1899 00:00:00	2015-01-11	Jharkhand	Ranchi	SauravRanchi	Ranchi Vaccinations	R-110115105055-112-855	Ranchi ward no 37	Ward 37	Po	23.3565	85.2785	Free Roaming	Male	Adult	Neutered	vaccinated within the last year	Healthy	3 healthy condition	1
Jan	2015-01-11	30/12/1899 00:00:00	2015-01-11	Jharkhand	Ranchi	SauravRanchi	Ranchi Vaccinations	R-110115105544-112-856	Ranchi ward no 37	Ward 37	Po	23.3581	85.2786	Free Roaming	Male	Adult	Neutered	vaccinated within the last year	Healthy	3 healthy condition	1
Jan	2015-01-11	30/12/1899 00:00:00	2015-01-11	Jharkhand	Ranchi	BhushanRanchi	Ranchi Vaccinations	R-110115104336-111-30	ward-37	Ward 38	First	23.3454	85.28	Free Roaming	Female	Adult	Entire	clinic(neutering)	Healthy	1 emaciated	1
Jan	2015-01-11	30/12/1899 00:00:00	2015-01-11	Jharkhand	Ranchi	BhushanRanchi	Ranchi Vaccinations	R-110115111628-111-35	Ranchi ward-37	Ward 38	First	23.3477	85.283	Free Roaming	Male	Adult	Entire	clinic(neutering)	Healthy	1 emaciated	1
Jan	2015-01-11	30/12/1899 00:00:00	2015-01-11	Jharkhand	Ranchi	BhushanRanchi	Ranchi Vaccinations	R-110115111318-111-33	Ranchi ward-37	Ward 38	First	23.3478	85.2836	Free Roaming	Female	Adult	Entire	clinic(neutering)	Healthy	1 emaciated	1
Jan	2015-01-11	30/12/1899 00:00:00	2015-01-11	Jharkhand	Ranchi	BhushanRanchi	Ranchi Vaccinations	R-110115111335-111-34	Ranchi ward-37	Ward 38	First	23.3478	85.2836	Free Roaming	Male	Adult	Entire	clinic(neutering)	Healthy	1 emaciated	1
Jan	2015-01-11	30/12/1899 00:00:00	2015-01-11	Jharkhand	Ranchi	BhushanRanchi	Ranchi Vaccinations	R-110115104444-111-31	ward-37	Ward 38	First	23.35	85.2796	Free Roaming	Female	Adult	Entire	clinic(neutering)	Healthy	1 emaciated	1
Jan	2015-01-11	30/12/1899 00:00:00	2015-01-11	Jharkhand	Ranchi	SauravRanchi	Ranchi Vaccinations	R-110115085042-112-817	Ranchi ward no 37	Ward 38	First	23.351	85.2913	Free Roaming	Female	Adult	Entire	clinic(neutering)	Healthy	3 healthy condition	1
Jan	2015-01-11	30/12/1899 00:00:00	2015-01-11	Jharkhand	Ranchi	BhushanRanchi	Ranchi Vaccinations	R-110115104741-111-32	Ranchi ward-37	Ward 38	First	23.3543	85.2791	Free Roaming	Female	Adult	Entire	clinic(neutering)	Healthy	1 emaciated	1
Jan	2015-01-11	30/12/1899 00:00:00	2015-01-11	Jharkhand	Ranchi	SauravRanchi	Ranchi Vaccinations	R-110115101116-112-837	Ranchi ward no 37	Ward 38	First	23.3546	85.2836	Free Roaming	Female	Adult	Entire	clinic(neutering)	Healthy	3 healthy condition	1
Jan	2015-01-11	30/12/1899 00:00:00	2015-01-11	Jharkhand	Ranchi	SauravRanchi	Ranchi Vaccinations	R-110115102427-112-838	Ranchi ward no 37	Ward 38	First	23.3543	85.2842	Free Roaming	Male	Puppy	Entire	marked and released	Healthy	3 healthy condition	1
Jan	2015-01-11	30/12/1899 00:00:00	2015-01-11	Jharkhand	Ranchi	SauravRanchi	Ranchi Vaccinations	R-110115102523-112-839	Ranchi ward no 37	Ward 38	First	23.3543	85.2842	Free Roaming	Male	Puppy	Entire	marked and released	Healthy	3 healthy condition	1
Jan	2015-01-11	30/12/1899 00:00:00	2015-01-11	Jharkhand	Ranchi	SauravRanchi	Ranchi Vaccinations	R-110115102635-112-840	Ranchi ward no 37	Ward 38	First	23.3543	85.2842	Free Roaming	Female	Puppy	Entire	marked and released	Healthy	3 healthy condition	1
Jan	2015-01-11	30/12/1899 00:00:00	2015-01-11	Jharkhand	Ranchi	SauravRanchi	Ranchi Vaccinations	R-110115102739-112-841	Ranchi ward no 37	Ward 38	First	23.3543	85.2842	Free Roaming	Female	Puppy	Entire	marked and released	Healthy	3 healthy condition	1
Jan	2015-01-11	30/12/1899 00:00:00	2015-01-11	Jharkhand	Ranchi	SauravRanchi	Ranchi Vaccinations	R-110115102808-112-842	Ranchi ward no 37	Ward 38	First	23.3543	85.2842	Owner Present	Male	Adult	Entire	marked and released	Healthy	3 healthy condition	1
Jan	2015-01-11	30/12/1899 00:00:00	2015-01-11	Jharkhand	Ranchi	SauravRanchi	Ranchi Vaccinations	R-110115084907-112-816	Ranchi ward no 37	Ward 38	First	23.3509	85.2916	Free Roaming	Female	Adult	Neutered	marked and released	Healthy	3 healthy condition	1
Jan	2015-01-11	30/12/1899 00:00:00	2015-01-11	Jharkhand	Ranchi	SauravRanchi	Ranchi Vaccinations	R-110115102837-112-843	Ranchi ward no 37	Ward 38	First	23.3543	85.2842	Free Roaming	Male	Adult	Neutered	marked and released	Healthy	3 healthy condition	1
Jan	2015-01-12	30/12/1899 00:00:00	2015-01-12	Jharkhand	Ranchi	SauravRanchi	Ranchi Vaccinations	R-120115080723-112-952	Ranchi ward no 37	Ward 37	Po	23.354	85.2897	Free Roaming	Male	Adult	Entire	clinic(neutering)	Healthy	3 healthy condition	1
Jan	2015-01-12	30/12/1899 00:00:00	2015-01-12	Jharkhand	Ranchi	SauravRanchi	Ranchi Vaccinations	R-120115113812-112-1005	Ranchi ward no 37	Ward 37	Po	23.3553	85.2917	Free Roaming	Male	Adult	Entire	clinic(neutering)	Healthy	3 healthy condition	1
Jan	2015-01-12	30/12/1899 00:00:00	2015-01-12	Jharkhand	Ranchi	SauravRanchi	Ranchi Vaccinations	R-120115121425-112-1010	Ranchi ward no 37	Ward 37	Po	23.3555	85.2967	Free Roaming	Female	Adult	Entire	clinic(neutering)	Healthy	3 healthy condition	1
Jan	2015-01-12	30/12/1899 00:00:00	2015-01-12	Jharkhand	Ranchi	SauravRanchi	Ranchi Vaccinations	R-120115121453-112-1011	Ranchi ward no 37	Ward 37	Po	23.3555	85.2967	Free Roaming	Female	Adult	Entire	clinic(neutering)	Healthy	3 healthy condition	1
Jan	2015-01-12	30/12/1899 00:00:00	2015-01-12	Jharkhand	Ranchi	SauravRanchi	Ranchi Vaccinations	R-120115104710-112-990	Ranchi ward no 37	Ward 37	Po	23.3557	85.2828	Free Roaming	Male	Adult	Entire	clinic(neutering)	Healthy	3 healthy condition	1
Jan	2015-01-12	30/12/1899 00:00:00	2015-01-12	Jharkhand	Ranchi	SauravRanchi	Ranchi Vaccinations	R-120115104642-112-989	Ranchi ward no 37	Ward 37	Po	23.3558	85.2827	Free Roaming	Male	Adult	Entire	clinic(neutering)	Healthy	3 healthy condition	1
Jan	2015-01-12	30/12/1899 00:00:00	2015-01-13	Jharkhand	Ranchi	SauravRanchi	Ranchi Vaccinations	R-120115115059-112-1009	Ranchi ward no 37	Ward 37	Po	23.3564	85.2932	Free Roaming	Female	Adult	Entire	clinic(neutering)	Healthy	3 healthy condition	1
Jan	2015-01-12	30/12/1899 00:00:00	2015-01-12	Jharkhand	Ranchi	SauravRanchi	Ranchi Vaccinations	R-120115112118-112-996	Ranchi ward no 37	Ward 37	Po	23.3565	85.2914	Free Roaming	Female	Adult	Entire	clinic(neutering)	Healthy	3 healthy condition	1
Jan	2015-01-12	30/12/1899 00:00:00	2015-01-12	Jharkhand	Ranchi	SauravRanchi	Ranchi Vaccinations	R-120115110421-112-991	Ranchi ward no 37	Ward 37	Po	23.3567	85.2893	Free Roaming	Female	Adult	Entire	clinic(neutering)	Healthy	3 healthy condition	1
Jan	2015-01-12	30/12/1899 00:00:00	2015-01-12	Jharkhand	Ranchi	SauravRanchi	Ranchi Vaccinations	R-120115111237-112-992	Ranchi ward no 37	Ward 37	Po	23.3567	85.2895	Free Roaming	Female	Adult	Entire	clinic(neutering)	Healthy	3 healthy condition	1
Jan	2015-01-12	30/12/1899 00:00:00	2015-01-12	Jharkhand	Ranchi	SauravRanchi	Ranchi Vaccinations	R-120115100256-112-982	Ranchi ward no 37	Ward 37	Po	23.3569	85.2738	Free Roaming	Male	Adult	Entire	clinic(neutering)	Healthy	3 healthy condition	1
Jan	2015-01-12	30/12/1899 00:00:00	2015-01-12	Jharkhand	Ranchi	SauravRanchi	Ranchi Vaccinations	R-120115095550-112-981	Ranchi ward no 37	Ward 37	Po	23.3585	85.2722	Free Roaming	Male	Adult	Entire	clinic(neutering)	Healthy	3 healthy condition	1
Jan	2015-01-12	30/12/1899 00:00:00	2015-01-12	Jharkhand	Ranchi	SauravRanchi	Ranchi Vaccinations	R-120115085421-112-968	Ranchi ward no 37	Ward 37	Po	23.3591	85.2768	Free Roaming	Female	Adult	Entire	clinic(neutering)	Healthy	3 healthy condition	1
Jan	2015-01-12	30/12/1899 00:00:00	2015-01-12	Jharkhand	Ranchi	SauravRanchi	Ranchi Vaccinations	R-120115131540-112-1034	Ranchi ward no 37	Ward 37	Po	23.3597	85.3001	Free Roaming	Male	Adult	Entire	clinic(neutering)	Healthy	3 healthy condition	1
Jan	2015-01-12	30/12/1899 00:00:00	2015-01-12	Jharkhand	Ranchi	SauravRanchi	Ranchi Vaccinations	R-120115131514-112-1033	Ranchi ward no 37	Ward 37	Po	23.3597	85.3001	Free Roaming	Male	Adult	Entire	clinic(neutering)	Healthy	3 healthy condition	1
Jan	2015-01-12	30/12/1899 00:00:00	2015-01-12	Jharkhand	Ranchi	SauravRanchi	Ranchi Vaccinations	R-120115133051-112-1048	Ranchi ward no 37	Ward 37	Po	23.36	85.3034	Free Roaming	Female	Adult	Entire	clinic(neutering)	Healthy	3 healthy condition	1
Jan	2015-01-12	30/12/1899 00:00:00	2015-01-12	Jharkhand	Ranchi	SauravRanchi	Ranchi Vaccinations	R-120115133110-112-1049	Ranchi ward no 37	Ward 37	Po	23.36	85.3034	Free Roaming	Male	Adult	Entire	clinic(neutering)	Healthy	3 healthy condition	1
Jan	2015-01-12	30/12/1899 00:00:00	2015-01-12	Jharkhand	Ranchi	SauravRanchi	Ranchi Vaccinations	R-120115133133-112-1050	Ranchi ward no 37	Ward 37	Po	23.36	85.3034	Free Roaming	Male	Adult	Entire	clinic(neutering)	Healthy	3 healthy condition	1
Jan	2015-01-12	30/12/1899 00:00:00	2015-01-12	Jharkhand	Ranchi	SauravRanchi	Ranchi Vaccinations	R-120115133149-112-1051	Ranchi ward no 37	Ward 37	Po	23.36	85.3034	Free Roaming	Male	Adult	Entire	clinic(neutering)	Healthy	3 healthy condition	1
Jan	2015-01-12	30/12/1899 00:00:00	2015-01-12	Jharkhand	Ranchi	SauravRanchi	Ranchi Vaccinations	R-120115133204-112-1052	Ranchi ward no 37	Ward 37	Po	23.36	85.3034	Free Roaming	Male	Adult	Entire	clinic(neutering)	Healthy	3 healthy condition	1
Jan	2015-01-12	30/12/1899 00:00:00	2015-01-12	Jharkhand	Ranchi	SauravRanchi	Ranchi Vaccinations	R-120115133034-112-1047	Ranchi ward no 37	Ward 37	Po	23.36	85.3034	Free Roaming	Female	Adult	Entire	clinic(neutering)	Healthy	3 healthy condition	1
Jan	2015-01-12	30/12/1899 00:00:00	2015-01-12	Jharkhand	Ranchi	SauravRanchi	Ranchi Vaccinations	R-120115132915-112-1043	Ranchi ward no 37	Ward 37	Po	23.36	85.3034	Free Roaming	Female	Adult	Entire	clinic(neutering)	Healthy	3 healthy condition	1
Jan	2015-01-12	30/12/1899 00:00:00	2015-01-12	Jharkhand	Ranchi	SauravRanchi	Ranchi Vaccinations	R-120115132957-112-1045	Ranchi ward no 37	Ward 37	Po	23.36	85.3034	Free Roaming	Female	Adult	Entire	clinic(neutering)	Healthy	3 healthy condition	1
Jan	2015-01-12	30/12/1899 00:00:00	2015-01-12	Jharkhand	Ranchi	SauravRanchi	Ranchi Vaccinations	R-120115133015-112-1046	Ranchi ward no 37	Ward 37	Po	23.36	85.3034	Free Roaming	Female	Adult	Entire	clinic(neutering)	Healthy	3 healthy condition	1
Jan	2015-01-12	30/12/1899 00:00:00	2015-01-12	Jharkhand	Ranchi	SauravRanchi	Ranchi Vaccinations	R-120115132935-112-1044	Ranchi ward no 37	Ward 37	Po	23.36	85.3034	Free Roaming	Female	Adult	Entire	clinic(neutering)	Healthy	3 healthy condition	1
Jan	2015-01-12	30/12/1899 00:00:00	2015-01-12	Jharkhand	Ranchi	SauravRanchi	Ranchi Vaccinations	R-120115132853-112-1042	Ranchi ward no 37	Ward 37	Po	23.36	85.3034	Free Roaming	Female	Adult	Entire	clinic(neutering)	Healthy	3 healthy condition	1
Jan	2015-01-12	30/12/1899 00:00:00	2015-01-12	Jharkhand	Ranchi	SauravRanchi	Ranchi Vaccinations	R-120115132835-112-1041	Ranchi ward no 37	Ward 37	Po	23.3601	85.3033	Free Roaming	Female	Adult	Entire	clinic(neutering)	Healthy	3 healthy condition	1
Jan	2015-01-12	30/12/1899 00:00:00	2015-01-12	Jharkhand	Ranchi	SauravRanchi	Ranchi Vaccinations	R-120115132733-112-1040	Ranchi ward no 37	Ward 37	Po	23.3601	85.3031	Free Roaming	Female	Adult	Entire	clinic(neutering)	Healthy	3 healthy condition	1
Jan	2015-01-12	30/12/1899 00:00:00	2015-01-12	Jharkhand	Ranchi	SauravRanchi	Ranchi Vaccinations	R-120115085844-112-969	Ranchi ward no 37	Ward 37	Po	23.3605	85.2771	Free Roaming	Male	Adult	Entire	clinic(neutering)	Healthy	3 healthy condition	1
Jan	2015-01-12	30/12/1899 00:00:00	2015-01-12	Jharkhand	Ranchi	SauravRanchi	Ranchi Vaccinations	R-120115092931-112-976	Ranchi ward no 37	Ward 37	Po	23.3614	85.2708	Free Roaming	Male	Adult	Entire	clinic(neutering)	Healthy	3 healthy condition	1
Jan	2015-01-12	30/12/1899 00:00:00	2015-01-12	Jharkhand	Ranchi	SauravRanchi	Ranchi Vaccinations	R-120115091917-112-973	Ranchi ward no 37	Ward 37	Po	23.3626	85.2741	Free Roaming	Male	Adult	Entire	clinic(neutering)	Healthy	3 healthy condition	1
Jan	2015-01-12	30/12/1899 00:00:00	2015-01-12	Jharkhand	Ranchi	SauravRanchi	Ranchi Vaccinations	R-120115113749-112-1004	Ranchi ward no 37	Ward 37	First	23.3545	85.2922	Owner Present	Female	Adult	Entire	marked and released	Healthy	3 healthy condition	1
Jan	2015-01-12	30/12/1899 00:00:00	2015-01-12	Jharkhand	Ranchi	SauravRanchi	Ranchi Vaccinations	R-120115083939-112-965	Ranchi ward no 37	Ward 37	First	23.356	85.2802	Free Roaming	Male	Puppy	Entire	marked and released	Healthy	3 healthy condition	1
Jan	2015-01-12	30/12/1899 00:00:00	2015-01-12	Jharkhand	Ranchi	SauravRanchi	Ranchi Vaccinations	R-120115113042-112-1001	Ranchi ward no 37	Ward 37	First	23.3564	85.2917	Free Roaming	Female	Adult	Entire	marked and released	Healthy	3 healthy condition	1
Jan	2015-01-12	30/12/1899 00:00:00	2015-01-12	Jharkhand	Ranchi	SauravRanchi	Ranchi Vaccinations	R-120115113209-112-1002	Ranchi ward no 37	Ward 37	First	23.3564	85.2917	Free Roaming	Female	Puppy	Entire	marked and released	Healthy	3 healthy condition	1
Jan	2015-01-12	30/12/1899 00:00:00	2015-01-12	Jharkhand	Ranchi	SauravRanchi	Ranchi Vaccinations	R-120115112009-112-993	Ranchi ward no 37	Ward 37	First	23.3564	85.2909	Free Roaming	Female	Puppy	Entire	marked and released	Healthy	3 healthy condition	1
Jan	2015-01-12	30/12/1899 00:00:00	2015-01-12	Jharkhand	Ranchi	SauravRanchi	Ranchi Vaccinations	R-120115112048-112-995	Ranchi ward no 37	Ward 37	First	23.3564	85.2913	Free Roaming	Male	Adult	Entire	marked and released	Healthy	3 healthy condition	1
Jan	2015-01-12	30/12/1899 00:00:00	2015-01-12	Jharkhand	Ranchi	SauravRanchi	Ranchi Vaccinations	R-120115112029-112-994	Ranchi ward no 37	Ward 37	First	23.3565	85.291	Free Roaming	Female	Puppy	Entire	marked and released	Healthy	3 healthy condition	1
Jan	2015-01-12	30/12/1899 00:00:00	2015-01-12	Jharkhand	Ranchi	SauravRanchi	Ranchi Vaccinations	R-120115112832-112-1000	Ranchi ward no 37	Ward 37	First	23.3565	85.2916	Free Roaming	Male	Puppy	Entire	marked and released	Healthy	3 healthy condition	1
Jan	2015-01-12	30/12/1899 00:00:00	2015-01-12	Jharkhand	Ranchi	SauravRanchi	Ranchi Vaccinations	R-120115085349-112-966	Ranchi ward no 37	Ward 37	First	23.3591	85.2768	Free Roaming	Female	Puppy	Entire	marked and released	Healthy	3 healthy condition	1
Jan	2015-01-12	30/12/1899 00:00:00	2015-01-12	Jharkhand	Ranchi	SauravRanchi	Ranchi Vaccinations	R-120115085403-112-967	Ranchi ward no 37	Ward 37	First	23.3591	85.2768	Free Roaming	Female	Puppy	Entire	marked and released	Healthy	3 healthy condition	1
Jan	2015-01-12	30/12/1899 00:00:00	2015-01-12	Jharkhand	Ranchi	SauravRanchi	Ranchi Vaccinations	R-120115094423-112-980	Ranchi ward no 37	Ward 37	First	23.3594	85.269	Owner Present	Male	Adult	Entire	marked and released	Healthy	3 healthy condition	1
Jan	2015-01-12	30/12/1899 00:00:00	2015-01-12	Jharkhand	Ranchi	SauravRanchi	Ranchi Vaccinations	R-120115092621-112-975	Ranchi ward no 37	Ward 37	First	23.3617	85.2722	Free Roaming	Male	Adult	Entire	marked and released	Healthy	3 healthy condition	1
Jan	2015-01-12	30/12/1899 00:00:00	2015-01-12	Jharkhand	Ranchi	SauravRanchi	Ranchi Vaccinations	R-120115092453-112-974	Ranchi ward no 37	Ward 37	First	23.3617	85.2722	Free Roaming	Female	Puppy	Entire	marked and released	Healthy	3 healthy condition	1
Jan	2015-01-12	30/12/1899 00:00:00	2015-01-12	Jharkhand	Ranchi	SauravRanchi	Ranchi Vaccinations	R-120115081222-112-955	Ranchi ward no 37	Ward 37	First	23.353	85.2894	Free Roaming	Male	Adult	Neutered	marked and released	Healthy	3 healthy condition	1
Jan	2015-01-12	30/12/1899 00:00:00	2015-01-12	Jharkhand	Ranchi	SauravRanchi	Ranchi Vaccinations	R-120115081153-112-954	Ranchi ward no 37	Ward 37	First	23.3531	85.2894	Free Roaming	Male	Adult	Neutered	marked and released	Healthy	3 healthy condition	1
Jan	2015-01-12	30/12/1899 00:00:00	2015-01-12	Jharkhand	Ranchi	SauravRanchi	Ranchi Vaccinations	R-120115081952-112-956	Ranchi ward no 37	Ward 37	First	23.3534	85.2869	Free Roaming	Male	Adult	Neutered	marked and released	Healthy	3 healthy condition	1
Jan	2015-01-12	30/12/1899 00:00:00	2015-01-12	Jharkhand	Ranchi	SauravRanchi	Ranchi Vaccinations	R-120115082121-112-957	Ranchi ward no 37	Ward 37	First	23.3535	85.2867	Free Roaming	Female	Adult	Neutered	marked and released	Healthy	3 healthy condition	1
Jan	2015-01-12	30/12/1899 00:00:00	2015-01-12	Jharkhand	Ranchi	SauravRanchi	Ranchi Vaccinations	R-120115075256-112-948	Ranchi ward no 37	Ward 37	First	23.3535	85.2873	Free Roaming	Male	Adult	Neutered	marked and released	Healthy	3 healthy condition	1
Jan	2015-01-12	30/12/1899 00:00:00	2015-01-12	Jharkhand	Ranchi	SauravRanchi	Ranchi Vaccinations	R-120115082137-112-958	Ranchi ward no 37	Ward 37	First	23.3536	85.2866	Free Roaming	Male	Adult	Neutered	marked and released	Healthy	3 healthy condition	1
Jan	2015-01-12	30/12/1899 00:00:00	2015-01-12	Jharkhand	Ranchi	SauravRanchi	Ranchi Vaccinations	R-120115075326-112-949	Ranchi ward no 37	Ward 37	First	23.3536	85.2873	Free Roaming	Female	Adult	Neutered	marked and released	Healthy	3 healthy condition	1
Jan	2015-01-12	30/12/1899 00:00:00	2015-01-12	Jharkhand	Ranchi	SauravRanchi	Ranchi Vaccinations	R-120115080805-112-953	Ranchi ward no 37	Ward 37	First	23.3539	85.2897	Free Roaming	Female	Adult	Neutered	marked and released	Healthy	3 healthy condition	1
Jan	2015-01-12	30/12/1899 00:00:00	2015-01-12	Jharkhand	Ranchi	SauravRanchi	Ranchi Vaccinations	R-120115082507-112-959	Ranchi ward no 37	Ward 37	First	23.354	85.2857	Free Roaming	Female	Adult	Neutered	marked and released	Healthy	3 healthy condition	1
Jan	2015-01-12	30/12/1899 00:00:00	2015-01-12	Jharkhand	Ranchi	SauravRanchi	Ranchi Vaccinations	R-120115075831-112-950	Ranchi ward no 37	Ward 37	First	23.3542	85.2882	Free Roaming	Male	Adult	Neutered	marked and released	Healthy	3 healthy condition	1
Jan	2015-01-12	30/12/1899 00:00:00	2015-01-12	Jharkhand	Ranchi	SauravRanchi	Ranchi Vaccinations	R-120115113528-112-1003	Ranchi ward no 37	Ward 37	First	23.3544	85.2922	Free Roaming	Female	Adult	Neutered	marked and released	Healthy	3 healthy condition	1
Jan	2015-01-12	30/12/1899 00:00:00	2015-01-12	Jharkhand	Ranchi	SauravRanchi	Ranchi Vaccinations	R-120115082735-112-960	Ranchi ward no 37	Ward 37	First	23.3546	85.2841	Free Roaming	Male	Adult	Neutered	marked and released	Healthy	3 healthy condition	1
Jan	2015-01-12	30/12/1899 00:00:00	2015-01-12	Jharkhand	Ranchi	SauravRanchi	Ranchi Vaccinations	R-120115080205-112-951	Ranchi ward no 37	Ward 37	First	23.3546	85.2886	Free Roaming	Male	Adult	Neutered	marked and released	Healthy	3 healthy condition	1
Jan	2015-01-12	30/12/1899 00:00:00	2015-01-12	Jharkhand	Ranchi	SauravRanchi	Ranchi Vaccinations	R-120115083102-112-961	Ranchi ward no 37	Ward 37	First	23.3551	85.2828	Free Roaming	Male	Adult	Neutered	marked and released	Healthy	3 healthy condition	1
Jan	2015-01-12	30/12/1899 00:00:00	2015-01-13	Jharkhand	Ranchi	SauravRanchi	Ranchi Vaccinations	R-120115114219-112-1008	Ranchi ward no 37	Ward 37	First	23.3551	85.2923	Free Roaming	Male	Adult	Neutered	marked and released	Healthy	3 healthy condition	1
Jan	2015-01-12	30/12/1899 00:00:00	2015-01-12	Jharkhand	Ranchi	SauravRanchi	Ranchi Vaccinations	R-120115113924-112-1007	Ranchi ward no 37	Ward 37	First	23.3551	85.2919	Free Roaming	Male	Adult	Neutered	marked and released	Healthy	3 healthy condition	1
Jan	2015-01-12	30/12/1899 00:00:00	2015-01-12	Jharkhand	Ranchi	SauravRanchi	Ranchi Vaccinations	R-120115113834-112-1006	Ranchi ward no 37	Ward 37	First	23.3552	85.2918	Free Roaming	Male	Adult	Neutered	marked and released	Healthy	3 healthy condition	1
[truncated: 6,051 more rows]

## Sheet: Survey data
Month_Created	Date_Created	Time_Created	Syncing_Da	ParentDogID	ParentRegion	Ward by GPS	Survey code	ProjectName	UserName	FormName	DogId	Lat	Long	Dog_type	Neuter_status	Vacc_status
[truncated: 7,552 more rows]
